# Supplementary material for: Upper-gastrointestinal tract metabolite profile regulates glycaemic and satiety responses to meals with contrasting structure: a pilot study
Source: Nat Metab. 2025 Jun 20;7(7):1459–75. doi: 10.1038/s42255-025-01309-7 (PMC12286859; doi:10.1038/s42255-025-01309-7)
Supplement: Supplementary file 3 — Raw NMR data for Fig.6 and Extended Data Fig.6. [file 42255_2025_1309_MOESM3_ESM.zip]

Archive with 23,739 entries (9,627 files):
- DuoT30/
- __MACOSX/._DuoT30
- DuoT30/560/
- __MACOSX/DuoT30/._560
- DuoT30/50/
- __MACOSX/DuoT30/._50
- DuoT30/1060/
- __MACOSX/DuoT30/._1060
- DuoT30/330/
- __MACOSX/DuoT30/._330
- DuoT30/160/
- __MACOSX/DuoT30/._160
- DuoT30/220/
- __MACOSX/DuoT30/._220
- DuoT30/490/
- __MACOSX/DuoT30/._490
- DuoT30/740/
- __MACOSX/DuoT30/._740
- DuoT30/10/
- __MACOSX/DuoT30/._10
- DuoT30/1270/
- __MACOSX/DuoT30/._1270
- DuoT30/90/
- __MACOSX/DuoT30/._90
- DuoT30/270/
- __MACOSX/DuoT30/._270
- DuoT30/420/
- __MACOSX/DuoT30/._420
- DuoT30/200/
- __MACOSX/DuoT30/._200
- DuoT30/1330/
- __MACOSX/DuoT30/._1330
- DuoT30/630/
- __MACOSX/DuoT30/._630
- DuoT30/890/
- __MACOSX/DuoT30/._890
- DuoT30/980/
- __MACOSX/DuoT30/._980
- DuoT30/380/
- __MACOSX/DuoT30/._380
- DuoT30/780/
- __MACOSX/DuoT30/._780
- DuoT30/310/
- __MACOSX/DuoT30/._310
- DuoT30/560/uxnmr.par
- __MACOSX/DuoT30/560/._uxnmr.par
- DuoT30/560/prosol_History
- __MACOSX/DuoT30/560/._prosol_History
- DuoT30/560/QuantFactorSample.xml
- __MACOSX/DuoT30/560/._QuantFactorSample.xml
- DuoT30/560/pulseprogram
- __MACOSX/DuoT30/560/._pulseprogram
- DuoT30/560/precom.output
- __MACOSX/DuoT30/560/._precom.output
- DuoT30/560/gpnam1
- __MACOSX/DuoT30/560/._gpnam1
- DuoT30/560/acqum
- __MACOSX/DuoT30/560/._acqum
- DuoT30/560/format.temp
- __MACOSX/DuoT30/560/._format.temp
- DuoT30/560/audita.txt
- __MACOSX/DuoT30/560/._audita.txt
- DuoT30/560/pdata/
- __MACOSX/DuoT30/560/._pdata
- DuoT30/560/gradient_calib
- __MACOSX/DuoT30/560/._gradient_calib
- DuoT30/560/fq1list
- __MACOSX/DuoT30/560/._fq1list
- DuoT30/560/fid
- __MACOSX/DuoT30/560/._fid
- DuoT30/560/shimvalues
- __MACOSX/DuoT30/560/._shimvalues
- DuoT30/560/stanprogram3100
- __MACOSX/DuoT30/560/._stanprogram3100
- DuoT30/560/uxnmr.info
- __MACOSX/DuoT30/560/._uxnmr.info
- DuoT30/560/EA
- __MACOSX/DuoT30/560/._EA
- DuoT30/560/gpnam2
- __MACOSX/DuoT30/560/._gpnam2
- DuoT30/560/scon2
- __MACOSX/DuoT30/560/._scon2
- DuoT30/560/vtc_pid_settings
- __MACOSX/DuoT30/560/._vtc_pid_settings
- DuoT30/560/acqu
- __MACOSX/DuoT30/560/._acqu
- DuoT30/560/acqus
- __MACOSX/DuoT30/560/._acqus
- DuoT30/560/specpar
- __MACOSX/DuoT30/560/._specpar
- DuoT30/50/uxnmr.par
- __MACOSX/DuoT30/50/._uxnmr.par
- DuoT30/50/prosol_History
- __MACOSX/DuoT30/50/._prosol_History
- DuoT30/50/QuantFactorSample.xml
- __MACOSX/DuoT30/50/._QuantFactorSample.xml
- DuoT30/50/pulseprogram
- __MACOSX/DuoT30/50/._pulseprogram
- DuoT30/50/precom.output
- __MACOSX/DuoT30/50/._precom.output
- DuoT30/50/gpnam1
- __MACOSX/DuoT30/50/._gpnam1
- DuoT30/50/acqum
- __MACOSX/DuoT30/50/._acqum
- DuoT30/50/format.temp
- __MACOSX/DuoT30/50/._format.temp
- DuoT30/50/audita.txt
- __MACOSX/DuoT30/50/._audita.txt
- DuoT30/50/pdata/
- __MACOSX/DuoT30/50/._pdata
- DuoT30/50/gradient_calib
- __MACOSX/DuoT30/50/._gradient_calib
- DuoT30/50/fq1list
- __MACOSX/DuoT30/50/._fq1list
- DuoT30/50/fid
- __MACOSX/DuoT30/50/._fid
- DuoT30/50/shimvalues
- __MACOSX/DuoT30/50/._shimvalues
- DuoT30/50/stanprogram3100
- __MACOSX/DuoT30/50/._stanprogram3100
- DuoT30/50/uxnmr.info
- __MACOSX/DuoT30/50/._uxnmr.info
- DuoT30/50/EA
- __MACOSX/DuoT30/50/._EA
- DuoT30/50/gpnam2
- __MACOSX/DuoT30/50/._gpnam2
- DuoT30/50/scon2
- __MACOSX/DuoT30/50/._scon2
- DuoT30/50/vtc_pid_settings
- __MACOSX/DuoT30/50/._vtc_pid_settings
- DuoT30/50/acqu
- __MACOSX/DuoT30/50/._acqu
- DuoT30/50/acqus
- __MACOSX/DuoT30/50/._acqus
- DuoT30/50/specpar
- __MACOSX/DuoT30/50/._specpar
- DuoT30/1060/uxnmr.par
- __MACOSX/DuoT30/1060/._uxnmr.par
- DuoT30/1060/prosol_History
- __MACOSX/DuoT30/1060/._prosol_History
- DuoT30/1060/QuantFactorSample.xml
- __MACOSX/DuoT30/1060/._QuantFactorSample.xml
- DuoT30/1060/pulseprogram
- __MACOSX/DuoT30/1060/._pulseprogram
- DuoT30/1060/precom.output
- __MACOSX/DuoT30/1060/._precom.output
- DuoT30/1060/gpnam1
- __MACOSX/DuoT30/1060/._gpnam1
- DuoT30/1060/acqum
- __MACOSX/DuoT30/1060/._acqum
- DuoT30/1060/format.temp
- __MACOSX/DuoT30/1060/._format.temp
- DuoT30/1060/audita.txt
- __MACOSX/DuoT30/1060/._audita.txt
- DuoT30/1060/pdata/
- __MACOSX/DuoT30/1060/._pdata
- DuoT30/1060/gradient_calib
- __MACOSX/DuoT30/1060/._gradient_calib
- DuoT30/1060/fq1list
- __MACOSX/DuoT30/1060/._fq1list
- DuoT30/1060/fid
- __MACOSX/DuoT30/1060/._fid
- DuoT30/1060/shimvalues
- __MACOSX/DuoT30/1060/._shimvalues
- DuoT30/1060/stanprogram3100
- __MACOSX/DuoT30/1060/._stanprogram3100
- DuoT30/1060/uxnmr.info
- __MACOSX/DuoT30/1060/._uxnmr.info
- DuoT30/1060/EA
- __MACOSX/DuoT30/1060/._EA
- DuoT30/1060/gpnam2
- __MACOSX/DuoT30/1060/._gpnam2
- DuoT30/1060/scon2
- __MACOSX/DuoT30/1060/._scon2
- DuoT30/1060/vtc_pid_settings
- __MACOSX/DuoT30/1060/._vtc_pid_settings
- DuoT30/1060/acqu
- __MACOSX/DuoT30/1060/._acqu
- DuoT30/1060/acqus
- __MACOSX/DuoT30/1060/._acqus
- DuoT30/1060/specpar
- __MACOSX/DuoT30/1060/._specpar
- DuoT30/330/uxnmr.par
- __MACOSX/DuoT30/330/._uxnmr.par
- DuoT30/330/prosol_History
- __MACOSX/DuoT30/330/._prosol_History
- DuoT30/330/QuantFactorSample.xml
- __MACOSX/DuoT30/330/._QuantFactorSample.xml
- DuoT30/330/pulseprogram
- __MACOSX/DuoT30/330/._pulseprogram
- DuoT30/330/precom.output
- __MACOSX/DuoT30/330/._precom.output
- DuoT30/330/gpnam1
- __MACOSX/DuoT30/330/._gpnam1
- DuoT30/330/acqum
- __MACOSX/DuoT30/330/._acqum
- DuoT30/330/format.temp
- __MACOSX/DuoT30/330/._format.temp
- DuoT30/330/audita.txt
- __MACOSX/DuoT30/330/._audita.txt
- DuoT30/330/pdata/
- __MACOSX/DuoT30/330/._pdata
- DuoT30/330/gradient_calib
- __MACOSX/DuoT30/330/._gradient_calib
- DuoT30/330/fq1list
- __MACOSX/DuoT30/330/._fq1list
- DuoT30/330/fid
- __MACOSX/DuoT30/330/._fid
- DuoT30/330/shimvalues
- __MACOSX/DuoT30/330/._shimvalues
- DuoT30/330/stanprogram3100
- __MACOSX/DuoT30/330/._stanprogram3100
- DuoT30/330/uxnmr.info
- __MACOSX/DuoT30/330/._uxnmr.info
- DuoT30/330/EA
- __MACOSX/DuoT30/330/._EA
- DuoT30/330/gpnam2
- __MACOSX/DuoT30/330/._gpnam2
- DuoT30/330/scon2
- __MACOSX/DuoT30/330/._scon2
- DuoT30/330/vtc_pid_settings
- __MACOSX/DuoT30/330/._vtc_pid_settings
- DuoT30/330/acqu
- __MACOSX/DuoT30/330/._acqu
- DuoT30/330/acqus
- __MACOSX/DuoT30/330/._acqus
- DuoT30/330/specpar
- __MACOSX/DuoT30/330/._specpar
- DuoT30/160/uxnmr.par
- __MACOSX/DuoT30/160/._uxnmr.par
- DuoT30/160/prosol_History
- __MACOSX/DuoT30/160/._prosol_History
- DuoT30/160/QuantFactorSample.xml
- __MACOSX/DuoT30/160/._QuantFactorSample.xml
- DuoT30/160/pulseprogram
- __MACOSX/DuoT30/160/._pulseprogram
- DuoT30/160/precom.output
- __MACOSX/DuoT30/160/._precom.output
- DuoT30/160/gpnam1
- __MACOSX/DuoT30/160/._gpnam1
- DuoT30/160/acqum
- __MACOSX/DuoT30/160/._acqum
- DuoT30/160/format.temp
- __MACOSX/DuoT30/160/._format.temp
- DuoT30/160/audita.txt
- __MACOSX/DuoT30/160/._audita.txt
- DuoT30/160/pdata/
- __MACOSX/DuoT30/160/._pdata
- DuoT30/160/gradient_calib
- __MACOSX/DuoT30/160/._gradient_calib
- DuoT30/160/fq1list
- __MACOSX/DuoT30/160/._fq1list
- DuoT30/160/fid
- __MACOSX/DuoT30/160/._fid
- DuoT30/160/shimvalues
- __MACOSX/DuoT30/160/._shimvalues
- DuoT30/160/stanprogram3100
- __MACOSX/DuoT30/160/._stanprogram3100
- DuoT30/160/uxnmr.info
- __MACOSX/DuoT30/160/._uxnmr.info
- DuoT30/160/EA
- __MACOSX/DuoT30/160/._EA
- DuoT30/160/gpnam2
- __MACOSX/DuoT30/160/._gpnam2
- DuoT30/160/scon2
- __MACOSX/DuoT30/160/._scon2
- DuoT30/160/vtc_pid_settings
- __MACOSX/DuoT30/160/._vtc_pid_settings
- DuoT30/160/acqu
- __MACOSX/DuoT30/160/._acqu
- DuoT30/160/acqus
- __MACOSX/DuoT30/160/._acqus
- DuoT30/160/specpar
- __MACOSX/DuoT30/160/._specpar
- DuoT30/220/uxnmr.par
- __MACOSX/DuoT30/220/._uxnmr.par
- DuoT30/220/prosol_History
- __MACOSX/DuoT30/220/._prosol_History
- DuoT30/220/QuantFactorSample.xml
- __MACOSX/DuoT30/220/._QuantFactorSample.xml
- DuoT30/220/pulseprogram
- __MACOSX/DuoT30/220/._pulseprogram
- DuoT30/220/precom.output
- __MACOSX/DuoT30/220/._precom.output
- DuoT30/220/gpnam1
- __MACOSX/DuoT30/220/._gpnam1
- DuoT30/220/acqum
- __MACOSX/DuoT30/220/._acqum
- DuoT30/220/format.temp
- __MACOSX/DuoT30/220/._format.temp
- DuoT30/220/audita.txt
- __MACOSX/DuoT30/220/._audita.txt
- DuoT30/220/pdata/
- __MACOSX/DuoT30/220/._pdata
- DuoT30/220/gradient_calib
- __MACOSX/DuoT30/220/._gradient_calib
- DuoT30/220/fq1list
- __MACOSX/DuoT30/220/._fq1list
- DuoT30/220/fid
- __MACOSX/DuoT30/220/._fid
[truncated: 9,700 more entries]
