# Supplementary material for: Upper-gastrointestinal tract metabolite profile regulates glycaemic and satiety responses to meals with contrasting structure: a pilot study
Source: Nat Metab. 2025 Jun 20;7(7):1459–75. doi: 10.1038/s42255-025-01309-7 (PMC12286859; doi:10.1038/s42255-025-01309-7)
Supplement: Supplementary file 3 — Raw NMR data for Fig.6 and Extended Data Fig.6. [file 42255_2025_1309_MOESM3_ESM.zip › DuoT30/560/QuantFactorSample.xml]

<Quant_Factor_Sample>
    <Eretic_Methods>
        <Eretic method="Urine">
            <Eretic_Sample>QuantRefC</Eretic_Sample>
            <Artificial_Eretic_Position>12</Artificial_Eretic_Position>
            <Artificial_Eretic_Line_Width>0.75</Artificial_Eretic_Line_Width>
            <Artificial_Eretic_Concentration>10</Artificial_Eretic_Concentration>
            <Parameter_Set>QUANTREF600C_UR</Parameter_Set>
            <Magnetic_Field>600</Magnetic_Field>
            <Eretic_Calibration>
                <Eretic_Calibration_Start>2020/02/27 11:38:31</Eretic_Calibration_Start>
                <Eretic_Calibration_End/>
                <Eretic_Sample_Tube ID="QuantRefC-50WD-00054"/>
                <Eretic_Factor>2475.32251055</Eretic_Factor>
                <Max_Deviation_Compound>0.84</Max_Deviation_Compound>
                <Experiment_Description>
                    <Instrument>bmm-spec3</Instrument>
                    <Probehead>Z814601_0094 (PA BBI 600S3 H-BB-D-05 Z)</Probehead>
                    <OrderNo/>
                    <AcquisitionDate>2020/02/27 11:38:31</AcquisitionDate>
                    <Temperature/>
                    <Temperature_min>299.7994</Temperature_min>
                    <Temperature_max>300.1994</Temperature_max>
                    <Solvent>Urine</Solvent>
                    <Pulprog>noesygppr1d</Pulprog>
                    <SWH>12019.23</SWH>
                    <Dataset>C:\Bruker\IVDr\RefData\nmr\QuantRefC-50WD-00054-UR-2020-02-27-11-23\10\pdata\1\1r</Dataset>
                    <Durations>
                        <D1>4</D1>
                        <D8>0.01</D8>
                    </Durations>
                    <Powerlevel>
                        <PLDB1>-10</PLDB1>
                        <PLDB9>48.05485</PLDB9>
                    </Powerlevel>
                    <Preset_RF>25.0</Preset_RF>
                    <Pulses>
                        <P1>12.51</P1>
                    </Pulses>
                    <NS>32</NS>
                    <DS>4</DS>
                    <TD>65536</TD>
                    <SI>131072</SI>
                    <RG>83.82</RG>
                </Experiment_Description>
            </Eretic_Calibration>
        </Eretic>
        <Application Name="UrineScreening">
            <Application_Parameter>
                <Eretic_Factor>5022.91721119</Eretic_Factor>
                <Experiment_Description>
                    <Instrument>bmm-spec3</Instrument>
                    <AcquisitionDate>2022/05/24 05:11:04</AcquisitionDate>
                    <Temperature>300.0012</Temperature>
                    <Solvent>Urine</Solvent>
                    <Pulprog>noesygppr1d</Pulprog>
                    <Dataset>C:\IVDrData\data\IGP_JISC_Duodenum_Rack1\560\pdata\1\1r</Dataset>
                    <Powerlevel>
                        <PLDB1>-10</PLDB1>
                        <PLDB9>48.18074</PLDB9>
                    </Powerlevel>
                    <Pulses>
                        <P1>12.33</P1>
                    </Pulses>
                    <NS>64</NS>
                    <DS>4</DS>
                    <TD>65536</TD>
                    <SI>131072</SI>
                    <RG>83.82</RG>
                </Experiment_Description>
            </Application_Parameter>
        </Application>
    </Eretic_Methods>
</Quant_Factor_Sample>
