# Supplementary material for: Upper-gastrointestinal tract metabolite profile regulates glycaemic and satiety responses to meals with contrasting structure: a pilot study
Source: Nat Metab. 2025 Jun 20;7(7):1459–75. doi: 10.1038/s42255-025-01309-7 (PMC12286859; doi:10.1038/s42255-025-01309-7)
Supplement: Supplementary file 3 — Raw NMR data for Fig.6 and Extended Data Fig.6. [file 42255_2025_1309_MOESM3_ESM.zip › DuoT30/560/fq1list]

O 600.112822
-11500000
-11462891
-11425781
-11388672
-11351563
-11314453
-11277344
-11240234
-11203125
-11166016
-11128906
-11091797
-11054688
-11017578
-10980469
-10943359
-10906250
-10869141
-10832031
-10794922
-10757813
-10720703
-10683594
-10646484
-10609375
-10572266
-10535156
-10498047
-10460938
-10423828
-10386719
-10349609
-10312500
-10275391
-10238281
-10201172
-10164063
-10126953
-10089844
-10052734
-10015625
-9978516
-9941406
-9904297
-9867188
-9830078
-9792969
-9755859
-9718750
-9681641
-9644531
-9607422
-9570313
-9533203
-9496094
-9458984
-9421875
-9384766
-9347656
-9310547
-9273438
-9236328
-9199219
-9162109
-9125000
-9087891
-9050781
-9013672
-8976563
-8939453
-8902344
-8865234
-8828125
-8791016
-8753906
-8716797
-8679688
-8642578
-8605469
-8568359
-8531250
-8494141
-8457031
-8419922
-8382813
-8345703
-8308594
-8271484
-8234375
-8197266
-8160156
-8123047
-8085938
-8048828
-8011719
-7974609
-7937500
-7900391
-7863281
-7826172
-7789063
-7751953
-7714844
-7677734
-7640625
-7603516
-7566406
-7529297
-7492188
-7455078
-7417969
-7380859
-7343750
-7306641
-7269531
-7232422
-7195313
-7158203
-7121094
-7083984
-7046875
-7009766
-6972656
-6935547
-6898438
-6861328
-6824219
-6787109
-6750000
-6712891
-6675781
-6638672
-6601563
-6564453
-6527344
-6490234
-6453125
-6416016
-6378906
-6341797
-6304688
-6267578
-6230469
-6193359
-6156250
-6119141
-6082031
-6044922
-6007813
-5970703
-5933594
-5896484
-5859375
-5822266
-5785156
-5748047
-5710938
-5673828
-5636719
-5599609
-5562500
-5525391
-5488281
-5451172
-5414063
-5376953
-5339844
-5302734
-5265625
-5228516
-5191406
-5154297
-5117188
-5080078
-5042969
-5005859
-4968750
-4931641
-4894531
-4857422
-4820313
-4783203
-4746094
-4708984
-4671875
-4634766
-4597656
-4560547
-4523438
-4486328
-4449219
-4412109
-4375000
-4337891
-4300781
-4263672
-4226563
-4189453
-4152344
-4115234
-4078125
-4041016
-4003906
-3966797
-3929688
-3892578
-3855469
-3818359
-3781250
-3744141
-3707031
-3669922
-3632813
-3595703
-3558594
-3521484
-3484375
-3447266
-3410156
-3373047
-3335938
-3298828
-3261719
-3224609
-3187500
-3150391
-3113281
-3076172
-3039063
-3001953
-2964844
-2927734
-2890625
-2853516
-2816406
-2779297
-2742188
-2705078
-2667969
-2630859
-2593750
-2556641
-2519531
-2482422
-2445313
-2408203
-2371094
-2333984
-2296875
-2259766
-2222656
-2185547
-2148438
-2111328
-2074219
-2037109
-2000000
-1992172
-1984344
-1976517
-1968689
-1960861
-1953033
-1945205
-1937378
-1929550
-1921722
-1913894
-1906067
-1898239
-1890411
-1882583
-1874755
-1866928
-1859100
-1851272
-1843444
-1835616
-1827789
-1819961
-1812133
-1804305
-1796477
-1788650
-1780822
-1772994
-1765166
-1757339
-1749511
-1741683
-1733855
-1726027
-1718200
-1710372
-1702544
-1694716
-1686888
-1679061
-1671233
-1663405
-1655577
-1647750
-1639922
-1632094
-1624266
-1616438
-1608611
-1600783
-1592955
-1585127
-1577299
-1569472
-1561644
-1553816
-1545988
-1538160
-1530333
-1522505
-1514677
-1506849
-1499022
-1491194
-1483366
-1475538
-1467710
-1459883
-1452055
-1444227
-1436399
-1428571
-1420744
-1412916
-1405088
-1397260
-1389432
-1381605
-1373777
-1365949
-1358121
-1350294
-1342466
-1334638
-1326810
-1318982
-1311155
-1303327
-1295499
-1287671
-1279843
-1272016
-1264188
-1256360
-1248532
-1240705
-1232877
-1225049
-1217221
-1209393
-1201566
-1193738
-1185910
-1178082
-1170254
-1162427
-1154599
-1146771
-1138943
-1131115
-1123288
-1115460
-1107632
-1099804
-1091977
-1084149
-1076321
-1068493
-1060665
-1052838
-1045010
-1037182
-1029354
-1021526
-1013699
-1005871
 -998043
 -990215
 -982387
 -974560
 -966732
 -958904
 -951076
 -943249
 -935421
 -927593
 -919765
 -911937
 -904110
 -896282
 -888454
 -880626
 -872798
 -864971
 -857143
 -849315
 -841487
 -833659
 -825832
 -818004
 -810176
 -802348
 -794521
 -786693
 -778865
 -771037
 -763209
 -755382
 -747554
 -739726
 -731898
 -724070
 -716243
 -708415
 -700587
 -692759
 -684932
 -677104
 -669276
 -661448
 -653620
 -645793
 -637965
 -630137
 -622309
 -614481
 -606654
 -598826
 -590998
 -583170
 -575342
 -567515
 -559687
 -551859
 -544031
 -536204
 -528376
 -520548
 -512720
 -504892
 -497065
 -489237
 -481409
 -473581
 -465753
 -457926
 -450098
 -442270
 -434442
 -426614
 -418787
 -410959
 -403131
 -395303
 -387476
 -379648
 -371820
 -363992
 -356164
 -348337
 -340509
 -332681
 -324853
 -317025
 -309198
 -301370
 -293542
 -285714
 -277886
 -270059
 -262231
 -254403
 -246575
 -238748
 -230920
 -223092
 -215264
 -207436
 -199609
 -191781
 -183953
 -176125
 -168297
 -160470
 -152642
 -144814
 -136986
 -129159
 -121331
 -113503
 -105675
  -97847
  -90020
  -82192
  -74364
  -66536
  -58708
  -50881
  -43053
  -35225
  -27397
  -19569
  -11742
   -3914
    3914
   11742
   19569
   27397
   35225
   43053
   50881
   58708
   66536
   74364
   82192
   90020
   97847
  105675
  113503
  121331
  129159
  136986
  144814
  152642
  160470
  168297
  176125
  183953
  191781
  199609
  207436
  215264
  223092
  230920
  238748
  246575
  254403
  262231
  270059
  277886
  285714
  293542
  301370
  309198
  317025
  324853
  332681
  340509
  348337
  356164
  363992
  371820
  379648
  387476
  395303
  403131
  410959
  418787
  426614
  434442
  442270
  450098
  457926
  465753
  473581
  481409
  489237
  497065
  504892
  512720
  520548
  528376
  536204
  544031
  551859
  559687
  567515
  575342
  583170
  590998
  598826
  606654
  614481
  622309
  630137
  637965
  645793
  653620
  661448
  669276
  677104
  684932
  692759
  700587
  708415
  716243
  724070
  731898
  739726
  747554
  755382
  763209
  771037
  778865
  786693
  794521
  802348
  810176
  818004
  825832
  833659
  841487
  849315
  857143
  864971
  872798
  880626
  888454
  896282
  904110
  911937
  919765
  927593
  935421
  943249
  951076
  958904
  966732
  974560
  982387
  990215
  998043
 1005871
 1013699
 1021526
 1029354
 1037182
 1045010
 1052838
 1060665
 1068493
 1076321
 1084149
 1091977
 1099804
 1107632
 1115460
 1123288
 1131115
 1138943
 1146771
 1154599
 1162427
 1170254
 1178082
 1185910
 1193738
 1201566
 1209393
 1217221
 1225049
 1232877
 1240705
 1248532
 1256360
 1264188
 1272016
 1279843
 1287671
 1295499
 1303327
 1311155
 1318982
 1326810
 1334638
 1342466
 1350294
 1358121
 1365949
 1373777
 1381605
 1389432
 1397260
 1405088
 1412916
 1420744
 1428571
 1436399
 1444227
 1452055
 1459883
 1467710
 1475538
 1483366
 1491194
 1499022
 1506849
 1514677
 1522505
 1530333
 1538160
 1545988
 1553816
 1561644
 1569472
 1577299
 1585127
 1592955
 1600783
 1608611
 1616438
 1624266
 1632094
 1639922
 1647750
 1655577
 1663405
 1671233
 1679061
 1686888
 1694716
 1702544
 1710372
 1718200
 1726027
 1733855
 1741683
 1749511
 1757339
 1765166
 1772994
 1780822
 1788650
 1796477
 1804305
 1812133
 1819961
 1827789
 1835616
 1843444
 1851272
 1859100
 1866928
 1874755
 1882583
 1890411
 1898239
 1906067
 1913894
 1921722
 1929550
 1937378
 1945205
 1953033
 1960861
 1968689
 1976517
 1984344
 1992172
 2000000
 2037109
 2074219
 2111328
 2148437
 2185547
 2222656
 2259766
 2296875
 2333984
 2371094
 2408203
 2445312
 2482422
 2519531
 2556641
 2593750
 2630859
 2667969
 2705078
 2742187
 2779297
 2816406
 2853516
 2890625
 2927734
 2964844
 3001953
 3039062
 3076172
 3113281
 3150391
 3187500
 3224609
 3261719
 3298828
 3335937
 3373047
 3410156
 3447266
 3484375
 3521484
 3558594
 3595703
 3632812
 3669922
 3707031
 3744141
 3781250
 3818359
 3855469
 3892578
 3929687
 3966797
 4003906
 4041016
 4078125
 4115234
 4152344
 4189453
 4226562
 4263672
 4300781
 4337891
 4375000
 4412109
 4449219
 4486328
 4523437
 4560547
 4597656
 4634766
 4671875
 4708984
 4746094
 4783203
 4820312
 4857422
 4894531
 4931641
 4968750
 5005859
 5042969
 5080078
 5117187
 5154297
 5191406
 5228516
 5265625
 5302734
 5339844
 5376953
 5414062
 5451172
 5488281
 5525391
 5562500
 5599609
 5636719
 5673828
 5710937
 5748047
 5785156
 5822266
 5859375
 5896484
 5933594
 5970703
 6007812
 6044922
 6082031
 6119141
 6156250
 6193359
 6230469
 6267578
 6304687
 6341797
 6378906
 6416016
 6453125
 6490234
 6527344
 6564453
 6601562
 6638672
 6675781
 6712891
 6750000
 6787109
 6824219
 6861328
 6898437
 6935547
 6972656
 7009766
 7046875
 7083984
 7121094
 7158203
 7195312
 7232422
 7269531
 7306641
 7343750
 7380859
 7417969
 7455078
 7492187
 7529297
 7566406
 7603516
 7640625
 7677734
 7714844
 7751953
 7789062
 7826172
 7863281
 7900391
 7937500
 7974609
 8011719
 8048828
 8085937
 8123047
 8160156
 8197266
 8234375
 8271484
 8308594
 8345703
 8382812
 8419922
 8457031
 8494141
 8531250
 8568359
 8605469
 8642578
 8679687
 8716797
 8753906
 8791016
 8828125
 8865234
 8902344
 8939453
 8976562
 9013672
 9050781
 9087891
 9125000
 9162109
 9199219
 9236328
 9273437
 9310547
 9347656
 9384766
 9421875
 9458984
 9496094
 9533203
 9570312
 9607422
 9644531
 9681641
 9718750
 9755859
 9792969
 9830078
 9867187
 9904297
 9941406
 9978516
10015625
10052734
10089844
10126953
10164062
10201172
10238281
10275391
10312500
10349609
10386719
10423828
10460937
10498047
10535156
10572266
10609375
10646484
10683594
10720703
10757812
10794922
10832031
10869141
10906250
10943359
10980469
11017578
11054687
11091797
11128906
11166016
11203125
11240234
11277344
11314453
11351562
11388672
11425781
11462891
11500000
