# Supplementary material for: Upper-gastrointestinal tract metabolite profile regulates glycaemic and satiety responses to meals with contrasting structure: a pilot study
Source: Nat Metab. 2025 Jun 20;7(7):1459–75. doi: 10.1038/s42255-025-01309-7 (PMC12286859; doi:10.1038/s42255-025-01309-7)
Supplement: Supplementary file 3 — Raw NMR data for Fig.6 and Extended Data Fig.6. [file 42255_2025_1309_MOESM3_ESM.zip › DuoT30/1060/acqum]

##TITLE= Parameter file, TopSpin 3.5 pl 6
##JCAMPDX= 5.0
##DATATYPE= Parameter Values
##NPOINTS= 1	$$ modification sequence number
##ORIGIN= Bruker BioSpin GmbH
##OWNER= nmrsu
$$ 2022-05-24 19:41:20.124 +0100  nmrsu@bmm-spec3
$$ C:/IVDrData/data/IGP_JISC_Duodenum_Rack1/1060/acqum
$$ process C:\Bruker\TopSpin3.5pl6\prog\mod\xwish3.exe
##$COMMENT= <>
##$ECF= 1
##$ECHOLST= (0..15)
1 1 1 1 1 1 1 1 1 1 1 1 1 1 1 1
##$ECOLLST= (0..15)
1 1 1 1 1 1 1 1 1 1 1 1 1 1 1 1
##$FLIPA= 0
##$FOV1= 0
##$FOV2= 0
##$FOV3= 0
##$FRARE= 1
##$HEADER= <>
##$INSTIT= <>
##$METHOD= <>
##$NECHOES= 1
##$NPROJEC= 32
##$NSLICES= 32
##$PATPOS= 0
##$RUNEXAM= -1
##$SDIST= 1
##$SOANGLE= 0
##$SORIENT= 0
##$SOT= <>
##$SPOS= 0
##$SPOSDIR= <>
##$STHICK= 3
##$T2DIST= 30
##$TINV= 50
##$TREC= 2700
##$TREP= 3000
##$TSCAN= 50000
##END=
