# Supplementary material for: Upper-gastrointestinal tract metabolite profile regulates glycaemic and satiety responses to meals with contrasting structure: a pilot study
Source: Nat Metab. 2025 Jun 20;7(7):1459–75. doi: 10.1038/s42255-025-01309-7 (PMC12286859; doi:10.1038/s42255-025-01309-7)
Supplement: Supplementary file 3 — Raw NMR data for Fig.6 and Extended Data Fig.6. [file 42255_2025_1309_MOESM3_ESM.zip › DuoT30/1060/audita.txt]

##TITLE= Audit trail, TopSpin 3.5 pl 6
##JCAMPDX= 5.01
##ORIGIN= Bruker BioSpin GmbH
##OWNER= nmrsu
$$ C:/IVDrData/data/IGP_JISC_Duodenum_Rack1/1060/audita.txt
##AUDIT TRAIL=  $$ (NUMBER, WHEN, WHO, WHERE, PROCESS, VERSION, WHAT)
(   1,<2022-05-24 20:21:47.243 +0100>,<nmrsu>,<bmm-spec3>,<go4>,<TopSpin 3.5.6>,
      <created by zg
	started at 2022-05-24 20:13:22.267 +0100,
	POWCHK disabled, PULCHK disabled,
       configuration hash MD5:
       26 4C CE 5D CD 43 D0 86 EC 39 6E C2 E3 28 FA 35
       data hash MD5: 64K
       0D B3 19 B3 35 5C 4B 04 F9 7B 5A D8 A3 F7 9F 27>)
(   2,<2022-05-24 20:22:17.879 +0100>,<nmrsu>,<bmm-spec3>,<audit>,<TopSpin 3.5.6>,
      <user comment:
       ICON-NMR User ID: nmrsu
       data hash MD5: 64K
       0D B3 19 B3 35 5C 4B 04 F9 7B 5A D8 A3 F7 9F 27>)
##END=

$$ hash MD5
$$ A5 0C 36 0D 5A 94 F5 32 3E D5 01 FF 35 EB F8 79
