# Supplementary material for: Upper-gastrointestinal tract metabolite profile regulates glycaemic and satiety responses to meals with contrasting structure: a pilot study
Source: Nat Metab. 2025 Jun 20;7(7):1459–75. doi: 10.1038/s42255-025-01309-7 (PMC12286859; doi:10.1038/s42255-025-01309-7)
Supplement: Supplementary file 3 — Raw NMR data for Fig.6 and Extended Data Fig.6. [file 42255_2025_1309_MOESM3_ESM.zip › DuoT30/160/shimvalues]

# Mon May 23 19:31:04 2022
#$$PROBEIDENTIFIER=Z814601_0094
#$$PROBENAME=PA BBI 600S3 H-BB-D-05 Z
#$$SHIMID=292722
#
# Active Shim Gradients
#
Z           		-11506          
Z2          		-4218           
Z3          		-776            
Z4          		-9993           
Z5          		514             
Z6          		4924            
Z7          		-236            
Z8          		4657            
X           		621             
XZ          		-5802           
XZ2         		-5568           
XZ3         		1718            
XZ4         		-779            
XZ5         		5171            
Y           		-1250           
YZ          		-1555           
YZ2         		-9695           
YZ3         		967             
YZ4         		-1970           
YZ5         		7449            
XY          		-471            
XYZ         		5047            
XYZ2        		1726            
XYZ3        		-749            
XYZ4        		-3343           
XYZ5        		0               
(X2-Y2)     		19533           
(X2-Y2)Z    		-1883           
(X2-Y2)Z2   		-1106           
(X2-Y2)Z3   		924             
(X2-Y2)Z4   		-1595           
(X2-Y2)Z5   		0               
X3          		-9980           
X3Z         		2402            
Y3          		-3696           
Y3Z         		2996            
#
# Lock Parameter
#
FIELD		2874.336
LOCKPHASE		289.338 
LOCKPOWER		-18.000 
LOCKGAIN		110.939 
LOCKDC		-75.000 
LOCKSHIFT		4.700   
LOOPGAIN		-5.000  
LOOPTIME		0.350   
LOOPFILTER		100.000 
#
IEEE64_VERSION_CODE 1
#
# Shim currents 
#
SHIM_SETTING [1 ]  -5686.52226021  
SHIM_SETTING [2 ]  -8978.40761011  
SHIM_SETTING [3 ]  -862.13272446   
SHIM_SETTING [4 ]  7100.19106076   
SHIM_SETTING [5 ]  -4467.12570129  
SHIM_SETTING [6 ]  -3836.39075582  
SHIM_SETTING [7 ]  -2515.32514888  
SHIM_SETTING [8 ]  -2568.86284679  
SHIM_SETTING [9 ]  -2343.39836719  
SHIM_SETTING [10]  -3029.36130677  
SHIM_SETTING [11]  0.00000000      
SHIM_SETTING [12]  -6691.15300000  
SHIM_SETTING [13]  -700.02400000   
SHIM_SETTING [14]  -6005.33400000  
SHIM_SETTING [15]  -7934.45162385  
SHIM_SETTING [16]  -3027.00662385  
SHIM_SETTING [17]  1653.31207490   
SHIM_SETTING [18]  8337.44092510   
SHIM_SETTING [19]  6743.88811920   
SHIM_SETTING [20]  -3970.83950038  
SHIM_SETTING [21]  9589.22500000   
SHIM_SETTING [22]  11991.19300000  
SHIM_SETTING [23]  20026.31900000  
SHIM_SETTING [24]  23849.90600000  
SHIM_SETTING [25]  7283.09200000   
SHIM_SETTING [26]  6277.19400000   
SHIM_SETTING [27]  -3674.93200000  
SHIM_SETTING [28]  -10116.70631193 
SHIM_SETTING [29]  -2660.52900000  
SHIM_SETTING [30]  -3419.30700000  
SHIM_SETTING [31]  6933.67919475   
SHIM_SETTING [32]  -13927.74531193 
SHIM_SETTING [33]  4364.45000000   
SHIM_SETTING [34]  -4623.86000000  
SHIM_SETTING [35]  5639.14000000   
SHIM_SETTING [36]  -2422.97900000  
SHIM_SETTING [37]  -7018.90630074  
SHIM_SETTING [38]  8695.95011015   
SHIM_SETTING [39]  7029.83480525   
SHIM_SETTING [40]  0.00000000      
