# Supplementary material for: Upper-gastrointestinal tract metabolite profile regulates glycaemic and satiety responses to meals with contrasting structure: a pilot study
Source: Nat Metab. 2025 Jun 20;7(7):1459–75. doi: 10.1038/s42255-025-01309-7 (PMC12286859; doi:10.1038/s42255-025-01309-7)
Supplement: Supplementary file 4 — Statistical Source Data. [file 42255_2025_1309_MOESM4_ESM.xlsx]

## Sheet:  glucose_mmol.L
	Diet	Intact-S	Intact-S	Intact-S	Intact-S	Intact-S	Intact-S	Intact-S	Intact-S	Intact-S	Intact-S	Intact-C	Intact-C	Intact-C	Intact-C	Intact-C	Intact-C	Intact-C	Intact-C	Intact-C	Intact-C	Broken	Broken	Broken	Broken	Broken	Broken	Broken	Broken	Broken	Broken
	PID	PID01	PID02	PID03	PID04	PID05	PID06	PID07	PID08	PID09	PID10	PID01	PID02	PID03	PID04	PID05	PID06	PID07	PID08	PID09	PID10	PID01	PID02	PID03	PID04	PID05	PID06	PID07	PID08	PID09	PID10
Timepoint (Min)	0	4.88	4.26	4.73	5.41	5.24	4.99	5.11	4.55	6.11	4.36	5.63	4.65	4.82	5.53	5.47	4.96	4.9	4.55	5.47	4.03	4.75	4.8	4.78	5.53	5.18	5.57	5.3	4.98	5.76	4.41
	15	5.15	4.53	5.32	6.16	6.51	5.21	5.21	4.46	6.5	4.33	6.52	4.26	5.45	5.9	5.78	5.31	4.95	5.03	6.84	4.53	6.38	5.65	7.07	5.95	5.65	6.29	5.64	5.98	7.35	4.67
	30	4.92	4.31	5.91	6.08	5.56	5.04	5.43	5.25	7.15	4.8	6.53	4.25	5.75	4.07	5.87	5.45	4.57	4.85	6.27	4.98	6.83	6.17	7.56	6.49	7.37	6.69	6.7	6.94	7.21	6.59
	45	4.91	4.05	6.32	5.48	6.52	5.26	5.82	5.77	7.55	4.87	6.19	4.79	5.95	6.05	5.66	4.59	4.94	4.68	5.87	4.62	6.17	5.9	6.8	6.07	8.2	5.8	6.99	6.07	7.13	5.37
	60	4.63	4.02	7.11	5.9	6.16	4.57	5.35	5.71	6.5	4.43	5.63	4.06	5.41	6.4	6.07	4.76	4.75	4.75	5.33	4.29	5.11	6.09	7.04	5.91	7.22	6.71	6.16	5.05	5.5	4.5
	90	4.64	4.13	6.04	5.06	6.58	4.85	4.97	5.59	5.62	4.69	5.32	4.24	5.65	5.61	5.8	5.07	4.99	4.56	5.08	4.82	5.13	4.61	6.04	5.46	5.34	5.65	5.53	4.94	5.6	4.71
	120	4.99	4.2	5.58	5.76	6.57	4.86	4.9	5.08	5.62	4.56	5.06	4.35	5.6	5.58	5.76	4.65	4.84	4.31	5.69	4.57	5.32	4.86	5.49	5.37	5.77	4.17	4.96	5.33	5.31	4.27
	150	5.04	4.63	4.87	5.6	6.57	4.32	4.68	4.43	5.69	4.71	5.06	4.19	5.13	5.68	5.77	4.9	4.81	4.52	5.21	4.26	4.7	4.49	5	5.45	5.46	5.56	4.8	5.34	5.25	4.55
	180	5.06	4.91	4.47	5.24	5.98	4.51	4.76	4.57	5.93	5.48	4.61	4.44	5.84	5.68	4.91	4.89	4.92	5.13	4.43	4.64	4.9	4.51	5.11	5.8	5.05	6.09	5.21	5.08	5.25	4.37

## Sheet: insulin_uU.ml
	Diet	Intact-S	Intact-S	Intact-S	Intact-S	Intact-S	Intact-S	Intact-S	Intact-S	Intact-S	Intact-S	Intact-C	Intact-C	Intact-C	Intact-C	Intact-C	Intact-C	Intact-C	Intact-C	Intact-C	Intact-C	Broken	Broken	Broken	Broken	Broken	Broken	Broken	Broken	Broken	Broken
	PID	PID01	PID02	PID03	PID04	PID05	PID06	PID07	PID08	PID09	PID10	PID01	PID02	PID03	PID04	PID05	PID06	PID07	PID08	PID09	PID10	PID01	PID02	PID03	PID04	PID05	PID06	PID07	PID08	PID09	PID10
Timepoint (Min)	0	6.52	7.74	13.62	3.54	7.16	9.1	4.96	6.49	6.52	7.89	11.28	9.22	10.6	9.68	8.61	9.94	5.33	9.7	7.79	8.56	9.95	7.9	10.63	6.49	10.83	7.14	3.43	13.82	9.66	6.74
	15	18.34	18.13	38.27	17.41	22.64	9.78	18.18	13.22	40.68	12.78	22.41	16.02	31.86	25.96	17.42	10.49	8	25.34	14.7	9.08	31.79	28.6	45.1	17.83	34.61	13.06	11.57	41.67	72.56	19.19
	30	32.64	24.43	37.86	10.08	29.04	18.38	9.13	31.82	40.25	18.96	37.58	8.79	18.97	2.37	16.02	27.77	5.76	11.92	15.59	21.47	33.94	24.78	44.17	26.93	47.07	10.7	9.71	56.84	62.52	98.3
	45	32.81	27.65	25.72	9.69	21.33	19.15	14.19	43.08	50.62	19.51	24.57	24.39	20.4	8.53	27.51	15.07	11.21	11.33	9.67	15.83	38.86	26.7	43.47	27.2	89.64	14.41	22.8	45.45	69.11	53.27
	60	46.73	18.35	34.29	7.26	23.11	23.85	8.68	29.4	22.07	10.02	13.94	22.03	10.31	9.84	15.57	8.54	5.54	12.75	15.14	7.39	23.34	40.22	19.32	13.36	39.62	15.48	13.47	32.14	17.94	10.26
	90	17.42	10.2	20.59	15.99	26.6	16.47	9.72	21.73	14.98	6.66	17.71	14.48	9.43	10.29	22.3	10.92	8.16	11.89	7.16	10.24	23.19	10.51	23.27	9.65	13.47	22.25	11.38	21.24	24.66	25.68
	120	14.15	10.97	24.7	7.84	13.16	12.29	8.99	17.88	11.7	9.88	8.71	7.51	14.18	5.23	15.35	11.02	8.59	8.43	12.53	5.66	9.51	2.06	15.53	4.06	11.01	6.59	16	14.53	8.74	8.08
	150	14.82	7.87	21.85	6.99	33.39	12.55	9.43	11.48	19.86	8.32	14.85	13.36	18.38	8.74	16.58	9.64	5.4	8.48	8.49	7.45	17.23	7.46	20.27	6.06	10.6	19.91	8.99	16.89	12.47	9.51
	180	7.3	5.61	13.15	5.24	18.37	11.52	13.09	9.04	10	9.09	8.97	8.74	20.79	4.94	15.65	11.21	10.04	8.5	4.28	9.39	11.63	5.99	9.12	3.2	17.82	6.3	4.95	11.81	9.76	8.99
