# Supplementary material for: Upper-gastrointestinal tract metabolite profile regulates glycaemic and satiety responses to meals with contrasting structure: a pilot study
Source: Nat Metab. 2025 Jun 20;7(7):1459–75. doi: 10.1038/s42255-025-01309-7 (PMC12286859; doi:10.1038/s42255-025-01309-7)
Supplement: Supplementary file 5 — Statistical Source Data. [file 42255_2025_1309_MOESM5_ESM.xlsx]

## Sheet: GIP_pg.ml
	Diet	Intact-S	Intact-S	Intact-S	Intact-S	Intact-S	Intact-S	Intact-S	Intact-S	Intact-S	Intact-S	Intact-C	Intact-C	Intact-C	Intact-C	Intact-C	Intact-C	Intact-C	Intact-C	Intact-C	Intact-C	Broken	Broken	Broken	Broken	Broken	Broken	Broken	Broken	Broken	Broken
	PID	PID01	PID02	PID03	PID04	PID05	PID06	PID07	PID08	PID09	PID10	PID01	PID02	PID03	PID04	PID05	PID06	PID07	PID08	PID09	PID10	PID01	PID02	PID03	PID04	PID05	PID06	PID07	PID08	PID09	PID10
Timepoint (Min)	0	45.65	46.62	61.93	30.54	75.11	56.03	33.87	31.67	58.77	52.33	54.65	76.38	46.14	36.02	78.53	59.22	40.17	34.95	63.71	47.1	48.21	61.48	58.77	34.41	77.24	47.59	55.57	33.87	61.48	55.57
	15	44.67	82.37	96.28	77.24	93.77	69.45	61.03	42.99	86.61	81.09	84.07	78.1	65.93	69.45	73.8	67.25	44.67	41.69	66.37	56.49	81.94	109.61	133.7	32.22	163.48	82.37	61.03	108.78	151.67	78.96
	30	65.05	111.28	114.6	57.41	92.93	86.19	73.36	49.5	118.75	82.37	79.38	67.69	63.71	54.65	73.36	71.63	42.19	36.02	79.38	58.77	111.28	112.11	124.56	90.13	223.99	66.81	139.95	110.86	168.99	127.88
	45	85.34	111.69	113.35	69.88	100.46	67.25	78.96	75.09	138.29	74.23	83.22	75.09	79.38	52.79	75.52	78.1	48.55	36.02	67.69	61.48	97.12	134.54	95.02	80.13	193.93	65.05	164.32	84.07	133.29	110.86
	60	75.09	104.21	119.16	69.45	107.95	107.12	103.79	72.5	144.13	81.52	61.93	92.93	58.32	40.17	68.57	68.57	66.37	32.22	83.22	61.48	87.45	165.6	82.8	56.95	149.99	109.2	137.03	89.14	125.39	100.46
	90	55.57	91.67	98.37	97.95	129.96	113.35	108.37	63.71	141.62	87.88	65.49	91.67	76.38	49.5	83.22	67.12	68.13	32.22	104.21	72.5	95.44	104.21	58.32	45.65	124.14	117.09	154.61	63.71	155.88	114.18
	120	46.62	89.56	133.29	110.44	135.51	89.14	112.52	72.06	109.2	111.69	69.45	72.5	69.45	51.39	86.61	67.25	75.52	35.49	102.12	71.63	75.52	78.96	61.93	34.95	117.5	108.78	101.71	54.19	100.87	79.81
	150	50.92	68.57	144.97	107.54	141.62	81.94	109.31	66.81	163.05	79.81	109.61	81.09	135.37	63.71	80.67	77.67	81.91	37.07	102.54	68.57	57.86	69.88	58.32	29.39	79.81	96.7	80.79	41.19	49.97	71.63
	180	46.14	77.67	129.13	92.09	147.06	91.67	118.33	79.38	140.79	89.56	105.03	81.52	134.54	49.02	87.88	79.21	85.21	36.55	100.87	76.38	45.65	61.93	42.69	25.22	86.61	68.13	68.33	37.6	52.79	49.97

## Sheet: GLP-1_pmol.L
	Diet	Intact-S	Intact-S	Intact-S	Intact-S	Intact-S	Intact-S	Intact-S	Intact-S	Intact-S	Intact-S	Intact-C	Intact-C	Intact-C	Intact-C	Intact-C	Intact-C	Intact-C	Intact-C	Intact-C	Intact-C	Broken	Broken	Broken	Broken	Broken	Broken	Broken	Broken	Broken	Broken
	PID	PID01	PID02	PID03	PID04	PID05	PID06	PID07	PID08	PID09	PID10	PID01	PID02	PID03	PID04	PID05	PID06	PID07	PID08	PID09	PID10	PID01	PID02	PID03	PID04	PID05	PID06	PID07	PID08	PID09	PID10
Timepoint (Min)	0	7.23	15.49	24.69	15.41	21.19	21.29	8.37	19.53	4.69	6.27	11.06	12.27	19.03	12.42	13.46	22.8	8.67	20.49	6.78	7.91	5.49	16.08	21.31	11.62	17.36	22.23	10.7	18.72	8.67	5.73
	15	10.38	26.11	22.26	28.89	42.12	17.86	16.97	23.08	26.93	7.99	17.16	16.37	33.07	17.93	18.75	17.83	16.48	35.1	15.02	9.47	20.56	30.85	41.13	18.3	16.97	23.57	16.85	18.37	17.09	11.11
	30	20.66	18.13	20.91	20.29	35.14	25.12	10.58	27.64	17.79	12.88	17.71	18.57	27.83	12.57	21.09	19.77	11.07	19.15	12.15	8.81	20.64	29.81	37.25	43.08	36.93	29.36	10.27	32.34	28.72	23.48
	45	13.89	21.89	25.98	27.67	31.59	41.86	12.86	45.19	17.04	17.07	13.37	16.78	8.73	23.54	32.6	32.27	9.25	15.37	8.01	6.65	22.53	19.74	21.75	17.57	51.49	42.9	11.64	37.85	13.37	13.13
	60	18.75	20.72	27.57	21.78	35.56	32.85	14.63	42.03	16.93	15.31	17.57	16.46	37.73	20.88	32.63	36.69	12.86	27.67	14.89	5.8	11.02	16.57	27.41	21.31	40.41	23.34	13.95	53.62	17.35	11.85
	90	21.31	31.95	36.1	28.43	42.38	29.03	21.2	29.36	23.51	10.13	12.08	22.34	34.98	23.6	41.9	23.34	9.8	29.26	12.9	15.11	11.65	13.97	32.45	16.41	19.74	27.28	11.75	35.25	16.46	7.38
	120	22.45	27.77	38.33	26.36	25.8	40.15	29.81	31.41	30.39	7.33	19.64	22.65	21.28	15.35	60.08	12.29	11.98	22.56	16.07	14.02	13.95	15.39	34.04	21.37	16.51	21.01	21.41	29.65	20.61	15.64
	150	21.75	20.5	38.21	25.24	38.99	45.97	19.74	33.44	21.67	34.75	15.93	25.61	27.77	13.41	44.6	28.43	11.3	25.03	19.82	9.91	16.64	22.03	30.96	16.16	26.71	26.71	21.34	24.1	21.72	13.07
	180	29.91	21.07	26.26	26.57	45.1	30.53	19.66	28.19	18.55	26.36	14.46	30.53	25.18	21.37	50.7	35.29	15.71	26.99	20.24	9.94	12.29	22.28	23.18	20.29	17.75	19.98	18.21	17.22	12.15	10.67

## Sheet: PYY_pmol.L
	Diet	Intact-S	Intact-S	Intact-S	Intact-S	Intact-S	Intact-S	Intact-S	Intact-S	Intact-S	Intact-S	Intact-C	Intact-C	Intact-C	Intact-C	Intact-C	Intact-C	Intact-C	Intact-C	Intact-C	Intact-C	Broken	Broken	Broken	Broken	Broken	Broken	Broken	Broken	Broken	Broken
	PID	PID01	PID02	PID03	PID04	PID05	PID06	PID07	PID08	PID09	PID10	PID01	PID02	PID03	PID04	PID05	PID06	PID07	PID08	PID09	PID10	PID01	PID02	PID03	PID04	PID05	PID06	PID07	PID08	PID09	PID10
Timepoint (Min)	0	7.59	7.73	8.96	8.6	19.99	28.08	12.28	6.23	13.83	10.74	7.84	9.72	13.53	5.3	23.64	26.74	5.29	6.77	12.12	19.69	3.22	7.73	10.12	10.91	21.81	22.43	19.28	5.7	10.06	12.31
	15	9.29	12.73	18.21	12.32	20.99	19.69	39.57	11.91	23.46	13.93	2.96	20.51	22.18	26.66	31.96	47.54	22.05	15.6	5.18	27.15	4.96	14.85	9.02	5.97	7.42	16.58	32.68	8.44	2.02	16.67
	30	17.67	21.76	17.47	14.57	22.43	80.8	21.28	24.53	7.24	17.56	25.12	11.19	13.17	9.11	16.48	14.28	15.5	11.46	13.01	13.48	10.15	12.23	13.7	13.51	26.81	8.4	12.05	4.09	19.5	10.42
	45	25.54	14.39	25.35	35.4	16.25	44.3	47.31	17.42	10.19	17.51	6.19	21.56	12.5	14.07	20.12	6.89	5.66	13.19	9.11	15.69	7.2	9.16	16.81	11.19	33.61	10.78	23.9	21.52	5.92	15.8
	60	17.09	44.52	17.61	15.04	11.32	62.71	14.62	20.75	11.87	23.07	4.7	16.67	15.55	12.23	21.28	42	13.74	9.83	5.7	13.79	9.52	1.97	8.09	16.58	5.22	1.03	20.03	25.17	23.11	12.3
	90	18.08	14.02	17.28	21.78	17.47	59.6	25.07	14.95	7.95	21.56	20.89	11.1	18.45	3.13	31.96	26.16	7.95	14.9	44.91	5.05	10.78	2.27	12.6	21.52	11.78	6.89	23.31	6.32	29.11	6.27
	120	20.84	29.57	15.83	18.13	30.73	65.25	22.73	7.64	7.55	8.62	62.04	11.89	27.87	39.35	31.7	30.58	13.01	17.14	19.88	13.24	2.83	9.07	18.03	18.36	7.64	13.1	23.7	19.41	37.65	3.61
	150	10.6	41.89	9.25	17.99	18.55	51	22	30.89	19.17	11.14	20.22	17.94	22.51	22.24	33.82	28.96	23.02	18.84	24.39	13.15	28.25	7.07	19.46	21.56	18.65	13.7	26.26	14.71	42.38	10.01
	180	45.58	46.41	25.96	11.69	9.47	32.47	23.11	27.75	18.84	18.32	27.4	16.01	27.13	12.92	33.2	46.75	18.98	44.91	26.81	17.23	10.06	10.37	11.41	19.84	47.54	12.87	18.55	19.55	29.62	3.31

## Sheet: Fullness_mm
	Diet	Intact-S	Intact-S	Intact-S	Intact-S	Intact-S	Intact-S	Intact-S	Intact-S	Intact-S	Intact-S	Intact-C	Intact-C	Intact-C	Intact-C	Intact-C	Intact-C	Intact-C	Intact-C	Intact-C	Intact-C	Broken	Broken	Broken	Broken	Broken	Broken	Broken	Broken	Broken	Broken
	PID	PID04	PID10	PID07	PID06	PID05	PID08	PID03	PID02	PID01	PID09	PID04	PID10	PID07	PID06	PID05	PID08	PID03	PID02	PID01	PID09	PID04	PID10	PID07	PID06	PID05	PID08	PID03	PID02	PID01	PID09
Timepoint (Min)	0	56	0	12.5	12.5	33	16	47	3.5	44.75	5.5	61	3	16	19.5	33	13	47.5	4	44	15.5	61	5.5	0	26.5	41.5	20	48	22	45.5	21
	15	100	71	66	50	68	74	93	73	76	66	100	47	51	49	96	36	83	77	76	60	97	81	40	75	91	63	86	97	85	85
	30	90	63	52	47	92	73	90	77	72	63	88	55	40	56	74	49	87	67	60	65	97	71	15	66	69	65	77	91	75	68
	45	90	69	51	47	70	67	81	77	68	75	100	33	30	46	54	35	86	73	61	61	99	56	9	35	65	64	88	77	73	68
	60	97	64	48	45	60	32	95	80	80	71	100	19	36	46	24	30	89	74	60	68	95	57	9	36	54	50	87	89	76	53
	90	85	61	47	24	44	70	84	23	67	61	90	23	45	38	38	25	69	31	63	61	85	24	19	38	55	36	87	48	71	60
	120	82	56	30	27	50	53	84	5	72	51	79	19	33	44	34	10	76	7	60	53	78	27	16	26	66	42	80	31	58	55
	150	83	33	14	24	40	50	86	5	62	46	79	1	15	45	35	13	70	5	46	45	80	17	11	36	28	25	70	15	51	63
	180	77	2	14	17	31	24	76	7	58	45	93	0	9	27	29	10	72	5	60	33	70	6	7	22	34	15	59	5	52	57

## Sheet: Food intake_g
	Intact-S	Intact-S	Intact-S	Intact-S	Intact-S	Intact-S	Intact-S	Intact-S	Intact-S	Intact-S	Intact-C	Intact-C	Intact-C	Intact-C	Intact-C	Intact-C	Intact-C	Intact-C	Intact-C	Intact-C	Broken	Broken	Broken	Broken	Broken	Broken	Broken	Broken	Broken	Broken
PID	PID03	PID02	PID08	PID01	PID04	PID10	PID07	PID06	PID05	PID09	PID03	PID02	PID08	PID01	PID04	PID10	PID07	PID06	PID05	PID09	PID03	PID02	PID08	PID01	PID04	PID10	PID07	PID06	PID05	PID09
food intake (g)	607	582	585	551	773	859	942	546	531	748	845	677	669	389	677	1199	914	1211	943	639	1025	828	760	496	874	907	673	725	670	872
