# Supplementary material for: Upper-gastrointestinal tract metabolite profile regulates glycaemic and satiety responses to meals with contrasting structure: a pilot study
Source: Nat Metab. 2025 Jun 20;7(7):1459–75. doi: 10.1038/s42255-025-01309-7 (PMC12286859; doi:10.1038/s42255-025-01309-7)
Supplement: Supplementary file 7 — Statistical Source Data. [file 42255_2025_1309_MOESM7_ESM.xlsx]

## Sheet: DUODENAL_SN_maltose_mg.mL
Time (min)	A_duo_maltose g/L	A_duo_maltose g/L	A_duo_maltose g/L	A_duo_maltose g/L	A_duo_maltose g/L	A_duo_maltose g/L	A_duo_maltose g/L	A_duo_maltose g/L	A_duo_maltose g/L	B_duo_maltose_g/L	B_duo_maltose_g/L	B_duo_maltose_g/L	B_duo_maltose_g/L	B_duo_maltose_g/L	B_duo_maltose_g/L	B_duo_maltose_g/L	B_duo_maltose_g/L	B_duo_maltose_g/L	C_duo_maltose_g/L	C_duo_maltose_g/L	C_duo_maltose_g/L	C_duo_maltose_g/L	C_duo_maltose_g/L	C_duo_maltose_g/L	C_duo_maltose_g/L	C_duo_maltose_g/L	C_duo_maltose_g/L
	PID03	PID06	PID05	PID07	PID02	PID01	PID08	PID04	PID09	PID03	PID06	PID05	PID07	PID02	PID01	PID08	PID04	PID09	PID03	PID06	PID05	PID07	PID02	PID01	PID08	PID04	PID09
-10				0.083		0.076		0.022							0.028			0.059					0.028
0								0.014	0.052			0.047			0.031	0.023						0.014				0.023
15	2.091		0.63	1.344	0.27			0.811	1.587	1.123	0.789	0.025		0.289			0.071	0.242					2.202	0.107		0	4.879
30	1.305	0.741	1.286	0.374		1.148	0.677	0.995		0.366		0.355	0.124	1.192	0.18		0.065	0.102	0.094					0.051			2.588
45	3.76	0.047	0.312	0.691			0.388		0.682	0.155	0.026		0.153	0.316	1.597			0.414	1.532	1.31	1.478		0.428	1.161	0.027	1.26	1.17
60		0.517	1.059		0.519		0.096			0.958			0.333	0.467	0.886	0.098	0.771	0.597	2.018		2.336	1.963		2.119		1.412	0.136
75	1.321	0.386	1.09	0.664	0.626	0.231	1.544	0.162	0.074	1.283				0.238	1.121		0.644	0.251	0.089	2.21		2.577	1.759	1.551		2.669	1.432
90	1.896			0.507	0.802				0.054				0.298		1.647				2.084	2.092	2.206		3.304		0.646		2.887
105				0.503	0.325			1.827		0.117			0.427			0.022	0.209		1.217	0.888		0.235				1.185
120	0.611		1.411		0.217			0.711		0.067		0.936	0.459	0.077	0.258	0.022		0.213	0.956	0.24		0.686			0.06	0.221	0.063
135	0.964	0.094			0.197				1.42			0.732	0.514		0.485	3.325	0.068	0.033	0.976	1.308		0.145	1.475	2.247	0.013	0.062
150	0.718	0.088		0.048			0.089		2.94	1.421			0.06	0.148			1.16		0.839	0.875			0.988		0.049	0.866
165	0.074			0.315	0.539				0.309	0.568	0.016		0.189		0.288				0.208					0.153	0.047
180				0.402	0.631	0.66		0.582			0.035							0.063			1.091	0.033				0.056

## Sheet: GASTRIC_SN_maltose_mg.mL
Time (min)	A_gastric_maltose g/L	A_gastric_maltose g/L	A_gastric_maltose g/L	A_gastric_maltose g/L	A_gastric_maltose g/L	A_gastric_maltose g/L	A_gastric_maltose g/L	A_gastric_maltose g/L	A_gastric_maltose g/L	B_gastric_maltose_g/L	B_gastric_maltose_g/L	B_gastric_maltose_g/L	B_gastric_maltose_g/L	B_gastric_maltose_g/L	B_gastric_maltose_g/L	B_gastric_maltose_g/L	B_gastric_maltose_g/L	B_gastric_maltose_g/L	C_gastric_maltose_g/L	C_gastric_maltose_g/L	C_gastric_maltose_g/L	C_gastric_maltose_g/L	C_gastric_maltose_g/L	C_gastric_maltose_g/L	C_gastric_maltose_g/L	C_gastric_maltose_g/L	C_gastric_maltose_g/L
	PID03	PID06	PID05	PID07	PID02	PID01	PID08	PID04	PID09	PID03	PID06	PID05	PID07	PID02	PID01	PID08	PID04	PID09	PID03	PID06	PID05	PID07	PID02	PID01	PID08	PID04	PID09
-10		0.015	0.432	0.203		0.032	0.11	0.053	0.935		0.064					0.603	0.213	1.207						0.197		0.19	1.183
0		0.01		0.087	1.876	0.044		0.055	0.061		0.034				0.058		0.052	0.079						0.063		0.065	0.245
15	1.999	0.469	3.701	0.924		0.617	6.294	0.831	1.717		1.909	2.364	2.835	1.742	0.398	1.695	1.662	2.215	13.962	1.869	8.686	5.767	2.33	3.147	6.902	5.649	1.145
30	0.361	0.489	0.855	2.713	1.249	0.46	6.789	2.888	1.185	0.739	0.165	2.088	2.98	0.609	1.48	2.326	1.741	1.777	4.657	2.608	7.502	6.438	1.39	3.19	3.937	5.804	5.929
45	0.115	0.342	0.557	2.395	0.291	0.363	1.267	1.895	0.306	0.677	0.943		2.173	0.554	1.317		0.403	0.914	5.048	5.063	6.347	5.579	1.527	1.836	1.916	0.767	4.369
60	0.287	0.584	1.517	0.446	0.238	0.521	1.123	2.08	0.323	0.125	0.187	0.947	2.04	0.116	1.409	0.115	1.034	0.439	3.046	6.279	7.948	1.597	0.678	1.305	1.949	1.332	3.559
75	0.18	0.709	0.94	1.509	0.356	0.402	1.451	2.167	0.271	0.434	0.315	0.299		0.058	0.258	0.108	0.229	0.11	0.289	5.361	10.345	3.424	0.652	1.942	1.92	0.595	1.794
90	0.15	1.142	1.58	4.12	0.213	0.302	0.483	2.076	0.697	0.023	0.376	0.255	0.033	0.068	0.166	0.037	0.711	0.196	1.361	3.389	7.591	3.06	0.845	1.504	0.52	1.638	4.062
105	0.005	0.24	0.711	1.961	0.092	0.431	1.104	2.099	0.487		2.102	0.286	0.02	0.161	0.105	0.054	0.296	0.073	2.222	2.326	10.163	1.654	1.155	1.643	0.784	1.255	3.335
120	0.259	0.288	1.41	1.86	0.085	0.349	0.485	1.571	0.045		3.488	0.464	0.07				0.313	0.228	4.954	6.797	3.067	20.195*	0.732	2.076	0.227	1.516	1.531
135	0.096	0.194	1.014	0.756	0.032	0.468	0.952	1.555	0.775		0.308	0.51	0.026	0.025			0.266	0.163	5.083	5.604	4.992	1.038		1.414	0.259	1.351	2.184
150	0.457	0.235	0.91	0.352	0.046	0.352	0.582	0.494	0.803		0.784	0.303	0.091	0.043	0.03		0.122	0.146		3.365	7.007	0.544	0.553	1.935		1.012	2.311
165		0.172		0.218	0.045	0.692	0.41	0.579	0.085		0.762	0.33	0.025	0.038	0.034		0.096	0.061	0.348	2.627		0.433		0.733		1.092	1.415
180	0.043	0.597		0.147	0.023	0.425	0.295	0.742	0.298		0.436	0.173	0.039	0.027			0.132			3.595	5.863	0.389	0.049	0.387	0.047	0.06	2.065

## Sheet: DUODENAL_SN_glucose_mg.mL
	Time (min)	Intact-S	Intact-S	Intact-S	Intact-S	Intact-S	Intact-S	Intact-S	Intact-S	Intact-S	Intact-S	Intact-C	Intact-C	Intact-C	Intact-C	Intact-C	Intact-C	Intact-C	Intact-C	Intact-C	Intact-C	Broken	Broken	Broken	Broken	Broken	Broken	Broken	Broken	Broken	Broken
		PID01	PID02	PID03	PID04	PID05	PID06	PID07	PID08	PID09	PID10	PID01	PID02	PID03	PID04	PID05	PID06	PID07	PID08	PID09	PID10	PID01	PID02	PID03	PID04	PID05	PID06	PID07	PID08	PID09	PID10
0	0	0	0	0	0	0	0	0.0180156	0	0.0080156	0.0180156	0	0	0	0	0.0360312	0	0	0.0080936	0	0.198172	0	0.0180156	0	0	0	0	0	0	0	0
15	15	0.0180156	0.0540468	1.45926	0.180156	0.216187		0.864749		0.396343		0.198172	0.0360312		0.0180156		0.630546			0.0180156		0.0540468	0.954827		0.234203					0.630546	0.73864
30	30			0.720624	0.28825	0.558484	0.468406	1.153		0.0180156		0.324281	0.0180156		0.0180156	0.126109	0.504437			0		0.216187	0.414359	0.216187	0.792686				0	0.378328	0.234203
45	45	0.108094	0.0540468	0.252218		0.0360312	0	0.216187		0.324281		0.576499	0.0720624	0.324281			0.414359	0		0.252218	0	0.16214	0.378328	0.486421	0.810702	0.45039	0.684593		0.0180156	0.270234	0.486421
60	60		0.61253			0.252218	0.0180156	0.0720624	0.28825			0.45039	0.180156	0.126109	0.090078			0		0.234203	0	0.252218	0.0540468	1.33315	1.42323	0.864749		0.810702		0.666577
75	75	0	0.828718	0.972842	0	0.28825	1.47728	0.0720624	0.0180156	0.0360312		0.198172	0.594515	1.85561	0.0360312			0		0.0720624	0	0.28825	1.24308	1.42	1.92767		0.0720624			0.198172
90	90		0.576499	1.11697	0.990858				0.0360312	0.126109	1.09895		0.0360312		0.0360312			0.180156	0	0.0180156	0.0180156	0.0180156	0.954827	1.65744	0	0.504437	1.13498		1.24308	0.45039	0.252218
105	105		0.684593		1.76553			0	1.44125	0.0540468	0.126109			0.504437				0.324281			0			0.144125	0.756655			0.0180156	0	0.0180156	0.522452
120	120		0.126109		0	0.126109		0.090078	0.0180156		0	0.180156		0.108094	0	0.486421		0.090078	0.0180156		0.0360312	0.126109	0	0.090078	0.0360312		0.540468		0.16214	0.0720624	0.73864
135	135		0.0540468	0.594515	0.648562		0.0540468	0.0540468		0.576499	0.0540468	0	0	0.630546	0	0.0180156		0.28825	0.0540468	0.0180156			0.936811	0.414359	0.756655	0.0180156	0.864749	0	0.0180156		0.0720624
150	150		0.0180156	0.90078	0.594515					0.702608	0.0540468			0.0720624	0.234203			0				0.306265	0.378328	0.936811	1.22506		0.648562		0.378328		0.306265
165	165		0.90078	1.36919				0.090078		0.0720624	0.0720624		0	0.090078			0	0.0720624			0.630546	0.126109	0.0180156		0.0180156		0.648562		0.126109		0.810702
180	180		0.954827	1.14412	0.594515			0.108094	0.0180156		0.540468				0.324281	0	0	0.324281			1.45926	0.0180156	0.0360312	0.810702		0.252218		0.0180156

## Sheet: GASTRIC_SN_glucose_mg.mL
		Intact-S	Intact-S	Intact-S	Intact-S	Intact-S	Intact-S	Intact-S	Intact-S	Intact-S	Intact-S	Intact-C	Intact-C	Intact-C	Intact-C	Intact-C	Intact-C	Intact-C	Intact-C	Intact-C	Intact-C	Broken	Broken	Broken	Broken	Broken	Broken	Broken	Broken	Broken	Broken
	PID	PID01	PID02	PID03	PID04	PID05	PID06	PID07	PID08	PID09	PID10	PID01	PID02	PID03	PID04	PID05	PID06	PID07	PID08	PID09	PID10	PID01	PID02	PID03	PID04	PID05	PID06	PID07	PID08	PID09	PID10
Timepoint	0	0	0.108	0.09	0	0	0.991		0	0.018	0.018	0.036	0.054			0	0.414			0.054	0					0.072	0.252		0.018	0.018	0.072
	15	0.144		0.631	0.27	0.054	0.649	0.324	0.793	0.504	0.018	0.324	1.045	0.198	0.991	0.072	0.378		0.306	0.757	0.18	0.18	0.522	1.099	0.973	0.396	0.378	1.063	1.027	0.595	0.504
	30	0.108	0.793	0.27	0.703	0.234	0.288	0.126	1.027	2.09	0.396	0.09	0.126		0.468	0.27	0.288	0.108	0.234	0.739	0.126	0.252	0.324	1.099	1.009	0.414	0.432	0.522	0.342	1.675	0.414
	45	0.108	0.667	0.27	0.396	0.162	0.18	0.108	0.685	0.883	0.775	0.162	0.36		0.522	0.216	0.27	0.162		0.576	0.216	0.54	0.558	0.991	0.739	0.198	0.504	0.342	0.324	1.045	0.414
	60	0.144	0.27	0.486		0.18	0.162	0.108	0.288	1.567	0.739	0.216	0.108	0.072	0.378	0.054	0.288	0.018		0.504	0.36	0.486	0.414	0.901	0.36	0.09	0.324	0.324	0.378	1.603	0.306
	75	0.126	0.288	0.378	0.324	0.108	0.198	0.108	0.36	0.739	1.189	0.162	0.162	0.144		0.072	0.144	0.09		0.396	0.09	0.468	0.342	1.027	0.558	0.216	0.234	0.27	0.324	1.693	0.18
	90	0.144	0.36	0.468	0.955	0.126	0.216	0.144	0.432	1.063	0.631	0.18	0.252	0.18	0	0.054	0.216	0	-0.018	0.27	0.234	0.396	0.414	0.631	0.45	0.234	0.432	0.054	0.072	1.351	0.973
	105	0.126	0.216	0.486	0.901	0.144	0.234	0.18	0.342	1.099	0.631	0.45	0.252	0.216		0.036	0.144		-0.018	0.27	0.126	0.36	0.378	1.351	0.342	0.072	0.414	0.09	0.09	1.423	0.955
	120	0.126	0.144	0.721	0.486	0.126	0.252	0.072	0.288	0.829	0.649	0.27	0.018	0.144	0	0	0.18		0	0.18	0.162	0.631	0.252	0.522	0.18	0.252			0.036	1.153	0.703
	135	0.144	0.144	0.36	0.306	0.198	0.324	0.054	0.378	0.522	0.739	0.252	0.036	0.144	0.018	0.018	0.09			0.054	0.09	0.558		1.207	0.072	0.234	0.396	0.162	0.09	1.333	0.721
	150	0.144	0.036	0.234	0.126	0.18	0.252	0.054	0.306	0.721	0.468	0.144	0.054	0.162	0.036	0	0.054			0.054	0.036	0.613	0.144	0.793	0.126	0.342	0.45			1.009	0.468
	165	0.162	0.108		0.108	0.126	0.072		0.108	0.631	0.396	0.216	0.054	0.072	0.018	0	0			0.018	0.018	0.36			0.09	0.09	0.468	0.054		1.171	0.486
	180	0.126	0.018		0.072	0.144	0.09		0.126	0.306	0.216	0.09	0.054	0.09	0		0.018			-0.018	0			0.649	0.108		0.396		0.018	1.009	0.378

## Sheet: DUODENAL_PELLET_starch % of tot
Time (min)	Starch % of total pellet sugars_A	Starch % of total pellet sugars_A	Starch % of total pellet sugars_A	Starch % of total pellet sugars_A	Starch % of total pellet sugars_A	Starch % of total pellet sugars_A	Starch % of total pellet sugars_A	Starch % of total pellet sugars_A	Starch % of total pellet sugars_A	Starch % of total pellet sugars_B	Starch % of total pellet sugars_B	Starch % of total pellet sugars_B	Starch % of total pellet sugars_B	Starch % of total pellet sugars_B	Starch % of total pellet sugars_B	Starch % of total pellet sugars_B	Starch % of total pellet sugars_B	Starch % of total pellet sugars_B	Starch % of total pellet sugars_C	Starch % of total pellet sugars_C	Starch % of total pellet sugars_C	Starch % of total pellet sugars_C	Starch % of total pellet sugars_C	Starch % of total pellet sugars_C	Starch % of total pellet sugars_C	Starch % of total pellet sugars_C	Starch % of total pellet sugars_C
	PID03	PID06	PID05	PID07	PID02	PID01	PID08	PID04	PID09	PID03	PID06	PID05	PID07	PID02	PID01	PID08	PID04	PID09	PID03	PID06	PID05	PID07	PID02	PID01	PID08	PID04	PID09
-10
0																						56.687
15	78.575		64.356	74.278	82.679			63.053	79.054	71.048	75.907												48.163				44.157
30	77.606	78.398	82.051	74.869		55.536		77.629				82.2		76.665	69.465		79.291		9.103								42.982
45			73.054	61.266					81.008	52.159	63.678		78.672	77.951	71.137			82.599	44.521	64.344	40.599		36.142	25.112		35.353	32.677
60		72.002	83.989		82.619		55.665			57.167			72.731	82.333	70.789	80.441			53.109		48.618	59.791		30.355
75	65.631	67.458	80.578	74.357	81.698		58.726			69.867					63.804		82.28		18.206	65.207		55.801	46.032	29.943		50.352	33.721
90	69.261			80.431	82.764								72.662	87.401	59.527				33.448	72.329	69.828		51.779		29.358		59.731
105	58.551			68.723	84.798		68.069	73.456		34.597			63.411				67.514		33.18	33.826		17.787				35.058
120			77.83		83.276			53.157		45.45		65.83	72.294					82.787	27.331	19.82		36.108
135	59.473	57.116			78.201				77.918				61.572		59.477	80.849			45.854	49.976		16.432		65.171
150	54.633	46.16		62.56					74.876	72.595			70.496	82.685			70.218		30.28	33.105			40.85			35.789
165	49.252			81.1	78.633				76.753	59.245	77.239		59.127		40.174				23.547				34.607	13.945
180				77.621	76.486	79.825	52.926	57.21			57.586										36.237	21.907

## Sheet: DUODENAL_PELLET_starch mg.mL 
	Time (min)	Starch (mg/mL aspirate)_A	Starch (mg/mL aspirate)_A	Starch (mg/mL aspirate)_A	Starch (mg/mL aspirate)_A	Starch (mg/mL aspirate)_A	Starch (mg/mL aspirate)_A	Starch (mg/mL aspirate)_A	Starch (mg/mL aspirate)_A	Starch (mg/mL aspirate)_A	Starch (mg/mL aspirate)_B	Starch (mg/mL aspirate)_B	Starch (mg/mL aspirate)_B	Starch (mg/mL aspirate)_B	Starch (mg/mL aspirate)_B	Starch (mg/mL aspirate)_B	Starch (mg/mL aspirate)_B	Starch (mg/mL aspirate)_B	Starch (mg/mL aspirate)_B	Starch (mg/mL aspirate)_C	Starch (mg/mL aspirate)_C	Starch (mg/mL aspirate)_C	Starch (mg/mL aspirate)_C	Starch (mg/mL aspirate)_C	Starch (mg/mL aspirate)_C	Starch (mg/mL aspirate)_C	Starch (mg/mL aspirate)_C	Starch (mg/mL aspirate)_C
	PID03	PID06	PID05	PID07	PID02	PID01	PID08	PID04	PID09	PID03	PID06	PID05	PID07	PID02	PID01	PID08	PID04	PID09	PID03	PID06	PID05	PID07	PID02	PID01	PID08	PID04	PID09	ID0614
-10	-10
0	0
15	15	13.02							0.694	6.979		1.122												1.686				1.352
30	30	8.898	7.525		3.486		0.914		4.36				14.573					1.304										0.678
45	45									3.893	0.152					4.548			2.676	1.032	0.837	0.757					0.307	0.257
60	60			7.698		13.149		1.479			0.838					2.03	3.883			2.099		3.05	2.749		0.712
75	75	2.783	0.869	26.221		3.21					6.966					1.2					2.261		1.749	2.806	0.583		1.3
90	90	6.699			1.818	6.085										2.65				2.822	3.074	0.508		3.029		1.356
105	105				1.83	6.949		10.269	13.053											0.987	0.261						0.335
120	120			8.475		3.473			1.529				2.197	2.323						0.46
135	135	4.837								14.288							57.201000*			3.138	2.018				1.142
150	150	0.901								15.239	5.803				2.912					0.163	1.026			0.594			0.234
165	165	1.137			8.566	9.862				4.371	7.024									0.142					0.105
180	180				3.72	8.463	4.018	0.453000*	4.832													0.668

## Sheet: GasMal_Bld_T30
BldGlu	GIP	GLP1	GasMal	Diet
1.04	59.98	13.1	0.687	Intact-S
0.8	15.67	5.37	1.134	Intact-C
1.45	107.51	20.05	5.215	Broken
0.05	64.66	2.64	-0.627	Intact-S
-0.4	-8.69	6.3	0.609	Intact-C
1.37	50.63	13.73	NA	Broken
0.28	52.67	-3.78	0.361	Intact-S
0.32	17.57	8.8	0.739	Intact-C
2.01	65.79	15.94	4.657	Broken
0.32	39.49	2.21	2.98	Intact-S
-0.07	2.02	2.4	2.98	Intact-C
1.4	84.38	-0.43	6.438	Broken
0.24	17.83	8.11	1.723	Intact-S
0.3	1.07	-1.34	1.723	Intact-C
1.96	76.99	13.62	3.937	Broken
0.04	19.4	13.43	0.422	Intact-S
0.9	24.73	6.65	1.422	Intact-C
2.08	63.07	15.15	3.06	Broken
0.441696	30.0423	6.61	NA	Intact-S
0.956367	11.6677	0.9	NA	Intact-C
2.18927	72.3075	17.75	NA	Broken
0.32	17.82	13.95	0.423	Intact-S
0.4	-5.17	7.63	2.088	Intact-C
2.19	146.75	19.57	7.502	Broken
0.05	30.16	3.83	0.4765	Intact-S
0.54	12.41	-3.03	0.116	Intact-C
1.12	19.22	7.13	2.608	Broken
0.67	26.87	4.88	2.834	Intact-S
-1.46	18.63	0.15	1.6085	Intact-C
0.96	55.72	31.46	5.6765	Broken

## Sheet: Duodenal starch_Bld_T180
Diet	Duodenal.Starch.1	GLP1_AUC30_180	GIP_AUC30_180	PYY_AUC
Intact-S	67.68	100.1	-1015	2032
Intact-S	81.24	933.7	-3182	3662
Intact-S	64.12	1803	1256	1426
Intact-S	64.9	813.2	5289	1702
Intact-S	76.98	158.1	5112	40.53
Intact-S	64.23	1700	1110	4573
Intact-S	72.8	1432	4747	2274
Intact-S	58.85	934	2972	2221
Intact-S	77.92	666.2	2923	115.1
Intact-S		726.8	947.9	827.1
Intact-C	62.05	-281.4	208	219.4
Intact-C	81.41	551.8	2152	965.3
Intact-C	57.77	-87.3	3913	127.2
Intact-C	74.83	923	-418.7	640.2
Intact-C	74.02	3376	1055	95.94
Intact-C	68.6	943.5	56.4	253.6
Intact-C	68.87	78.68	4254	1649
Intact-C	80.65	834.6	-176	1857
Intact-C	82.69	491.1	2355	1724
Intact-C		295.1	1457	86.48
Broken	32.91	-903.8	-4884	552.7
Broken	42.93	-1703	-1711	187.2
Broken	31.86	-1094	-8464	136.1
Broken	39.14	-3473	-6682	1153
Broken	48.82	-1426	-14692	172.5
Broken	48.37	-465.5	4625
Broken	37.79	933.2	-3247	165.8
Broken	29.36	94.05	-7194	33.49
Broken	42.65	-1556	-9267	87.45
Broken		-1640	-5582	55.51
