# Supplementary material for: Upper-gastrointestinal tract metabolite profile regulates glycaemic and satiety responses to meals with contrasting structure: a pilot study
Source: Nat Metab. 2025 Jun 20;7(7):1459–75. doi: 10.1038/s42255-025-01309-7 (PMC12286859; doi:10.1038/s42255-025-01309-7)
Supplement: Supplementary file 8 — Statistical Source Data. [file 42255_2025_1309_MOESM8_ESM.xlsx]

## Sheet: Fig.7A_Bld
Timepoint	Diet	BldGlu	Insulin	GLP1	GIP	PYY
0	Intact-C	5.04752	9.30903	13.489	53.6874	12.7105
30	Intact-C	5.27616	16.6244	16.872	62.6782	14.2801
60	Intact-C	5.14502	12.1049	22.318	63.3779	15.549
120	Intact-C	5.08744	9.72089	21.592	70.1407	26.6699
0	Intact-S	5.05432	7.7808	14.416	49.2518	13.6045
30	Intact-S	5.39949	25.2594	20.914	85.144	24.5311
60	Intact-S	5.43785	22.3763	24.613	98.4919	23.8596
120	Intact-S	5.21191	13.1564	27.98	101.003	22.6893
0	Broken	5.18254	9.31322	13.791	53.4194	14.3574
30	Broken	6.85547	41.4958	29.188	127.656	13.0858
60	Broken	5.92876	22.4087	23.683	110.401	12.302
120	Broken	5.22872	9.61102	20.958	81.4222	15.3401

## Sheet: Fig.7A_Gas
Timepoint	Diet	Maltose	SR	Glucose	Trigonelline	Fumarate	Tyrosine	Alanine	Valine	Glutamine	Phenylalanine
0	Intact-C	0.0209957	0.00170028	0.0130217	0.000651254	0.000234114	0.00199426	0.00181247	0.00515026	5.66235880834897e-05	0.00330339
30	Intact-C	0.803845	0.0491984	0.544297	0.00604213	0.00135406	0.00282354	0.00317774	0.00290144	3.52570903672884e-05	0.00649734
60	Intact-C	0.201254	0.00691242	0.128504	0.00624944	0.00111939	0.00257463	0.00468122	0.00563539	4.94411076322474e-05	0.0122481
120	Intact-C	0.0608922	0.00372717	0.0273011	0.00429608	0.000482889	0.00233777	0.0060782	0.00830036	4.8899425060971e-05	0.0091756
0	Intact-S	0.0358083	0.00119672	0.0251042	0.000449628	0.000310997	0.00284515	0.00283027	0.00549753	5.0817116493072e-05	0.00720969
30	Intact-S	1.19556	0.140254	0.699876	0.0160751	0.00174185	0.00302894	0.00445669	0.00386734	4.44918242743446e-05	0.0120543
60	Intact-S	0.524156	0.0219317	0.371746	0.0107078	0.00152613	0.00207975	0.00427472	0.00552296	5.06273502928424e-05	0.0121609
120	Intact-S	0.407353	0.00810727	0.318392	0.0120024	0.00107254	0.00266233	0.00736072	0.00889487	4.93623781555024e-05	0.0137396
0	Broken	0.017511	0.00232889	0.0089017	0.000382035	0.000331892	0.00257152	0.00203549	0.00273093	5.39171847288721e-05	0.00272606
30	Broken	3.07394	0.0952119	2.03411	0.012408	0.00190308	0.002833	0.00435269	0.00426601	3.60744670773018e-05	0.00453506
60	Broken	2.34004	0.021647	1.75519	0.0106332	0.00122	0.00253315	0.00384962	0.00446209	4.56904860078015e-05	0.00346806
120	Broken	1.38455	0.00687675	1.29978	0.00877072	0.00115226	0.00259558	0.00523131	0.00753443	5.09193728748503e-05	0.0118721

## Sheet: Fig7A_Duo
Timepoint	Diet	Maltose	SR	Glucose	Trigonelline	Fumarate	Tyrosine	Alanine	Valine	Glutamine	Phenylalanine
0	Intact-C	0.0297807	0.00437372	0.0246248	6.78589660040463e-06	0.00166072	0.0380872	0.0314974	0.0479825	0.0248323	0.0515151
30	Intact-C	0.351435	0.16359	0.362862	0.00837147	0.00232643	0.0419954	0.0225805	0.0428692	0.00477421	0.0624277
60	Intact-C	0.244938	0.120386	0.211835	0.00569974	0.00256608	0.054104	0.0482715	0.0519467	0.0267117	0.0727627
120	Intact-C	0.289265	0.0150433	0.106855	0.00186828	0.000868545	0.040479	0.0462054	0.0472831	0.018053	0.0558268
0	Intact-S	0.023816	0.00148317	0.0138499	0.000873731	0.000618363	0.0600822	0.0921722	0.106107	0.0486963	0.084761
30	Intact-S	1.28468	0.207964	0.955037	0.0148306	0.00306239	0.0513163	0.0225644	0.0443472	0.00639815	0.095739
60	Intact-S	0.861983	0.199237	0.398054	0.0038554	0.00135207	0.042825	0.0530614	0.070392	0.0208583	0.0695637
120	Intact-S	0.485568	0.0764366	0.238096	0.00229949	0.00117225	0.055013	0.0489376	0.058662	0.0180255	0.0747263
0	Broken	0.0342393	0.00188443	0.0310155	0.000658317	0.00122295	0.0188711	0.0122938	0.0469068	0.00957513	0.0359765
30	Broken	4.17017	0.202127	0.658712	0.0233308	0.00342121	0.0276987	0.0184313	0.0259551	0.00686726	0.0386648
60	Broken	6.41427	0.353853	1.43105	0.0361972	0.00515175	0.0673653	0.0372826	0.0789322	0.0115323	0.0931052
120	Broken	0.399204	0.0250365	0.105245	0.00343208	0.00208765	0.0192224	0.0161739	0.0367481	0.00703164	0.0334159

## Sheet: Fig.7BC
n.Butyrate.g	Val.g	Propionate.g	Ala.g	Acetate.g	Glu.g	Met.g	Asp.g	Asn.g	Tyr.g	Phe.g	Glucose.g	Maltose.g	SR.g	Trigonelline.g	Fumarate.g	Trp.g	His.g	Formate.g	n.Butyrate.d	Val.d	Propionate.d	Ala.d	Acetate.d	Glu.d	Met.d	Asp.d	Asn.d	Tyr.d	Phe.d	Glucose.d	Maltose.d	SR.d	Trigonelline.d	Fumarate.d	Trp.d	His.d	Formate.d	BldGlu	Insulin	GIP	PYY	GLP1
2.04075195072447e-5	0.00701484	1.94159e-4	0.00693877	0.00746396	5.00514243805482e-5	0.00402297	0.00284824	0.00551312	0.00344092	0.00732077	0.216008	0.109881	0.00573313	3.52331e-4	3.04518e-4	3.61067e-4	0.00769016	0.0370802	0.00351613	0.116623	0.00259772	0.119823	0.0158503	0.054061	0.038962	0.0515013	0.0360239	0.0600822	0.0892356	0.00915108	0.0407053	0.00148317	8.73731e-4	6.18363e-4	0.0180246	0.0414784	0.011249	6.11077	6.51979	58.7718	13.831	4.69
1.83412971225194e-5	0.0080969	8.55155166331009e-6	0.00627789	0.00428117	3.34189497252428e-5	0.00395863	0.0338751	0.0193178	0.00276952	0.0153975	0.386204	0.721085	0.0039865	0.00996558	0.00206561	0.00335332	0.0137065	0.0026386	1.85593085884789e-5	0.019685	6.45502e-4	0.0184313	0.0133462	7.01852316190477e-5	0.0126926	0.0420853	0.00717131	0.0290044	0.0386648	0.623886	4.6881	0.202127	0.0233308	0.00342121	0.0196922	0.0148094	0.0109842	7.2117	62.5201	168.993	19.5033	28.72
1.91284671401369e-5	0.00393063	1.52317e-4	0.00394651	0.00397908	7.25311693884751e-5	0.00551557	0.0171731	0.00433578	0.00542967	0.0126828	0.216273	0.798782	0.086418	0.013267	0.00135406	0.0108427	0.00306985	0.0012813	2.09837402144344e-5	0.0382674	1.38873267028512e-5	0.0336651	0.0682214	5.50473699231539e-5	0.0163805	0.10297827699999999	0.0123529	0.0880162	0.14682	0.96608	1.15852	0.244415	0.0224068	0.00173345	0.0378723	0.0272078	0.0121363	6.27158	15.5925	79.3848	13.0094	12.15
6.99842e-4	5.2919e-4	0.0028172	3.31012e-4	0.0214864	9.3251563307484e-5	3.84438795232567e-5	4.70784e-4	4.02123859659494e-5	0.00123102	4.72203e-4	0.00179446	0.00315931	9.37999e-4	4.18879020478639e-6	1.25663706143592e-5	6.0318578948925e-5	1.11375e-4	0.0109476	0.0952834	0.0469068	0.0635543	0.00814672	0.13138	0.00957513	0.00442451	0.00446286	0.00472032	0.0188711	0.0359765	0.0131631	0.016624	0.00188443	3.91722e-4	0.00202565	0.00741957	0.00896238	0.127332	5.53134	6.48543	34.4126	10.9103	11.62
2.01888345483795e-5	0.00225425	1.78101e-4	0.00160515	0.0039435	5.82402e-4	0.00181383	7.11721e-4	0.00118717	0.00238289	0.00273441	0.00573023	0.0103793	7.82533e-4	3.57702e-4	2.64044e-4	2.61386e-4	0.002638	0.00100936	0.0103978	0.0548043	0.0161003	0.0422885	0.129097	0.0296888	0.0118661	0.00562749	0.00974411	0.0397867	0.0486155	0.010937	0.019442	0.00298381	7.88128e-4	0.00122353	0.0118409	0.0176098	0.156347	5.41475	3.5406	30.5397	8.60152	15.41
7.96052e-4	0.00242106	0.00136995	0.00164053	0.0088273	3.06140024663474e-5	0.00176726	0.00578262	0.00143569	0.00130144	0.00156747	0.138993	1.40556	0.0469496	0.00588848	0.00136685	0.00463741	0.00285154	0.0196064	0.107951	0.119206	0.0624937	0.142613	0.218284	0.0736968	0.038089	0.0600885	0.0548532	0.0976596	0.130432	1.2565	4.17017	0.214327	0.0254825	0.00561555	0.0259864	0.047179	0.183131	6.4921	26.9288	90.128835230000007	13.5142	43.08
2.27333164471578e-5	0.00290144	3.33567e-4	0.00249128	0.00297924	3.04859419084386e-5	0.0024205	0.0064414	7.94257e-4	0.00248625	0.0056904	0.0688776	0.329722	0.0471422	0.00604213	0.00152935	0.004385	0.00197167	0.00273918	0.0851192	0.023542	0.0474398	0.0212174	0.0955373	0.015114	0.0058214	0.00381453	0.00711122	0.0192567	0.0264568	0.104359	0.139344	0.0827644	0.00419868	0.00145062	0.00910018	0.0124522	0.148307	4.06689	2.36608	54.6521	9.11442	12.57
2.22229113594516e-5	0.00492422	2.3433e-4	0.0057819	0.0116604	7.53659403406068e-5	0.00529527	0.0146031	0.00719127	0.0041311	0.0157044	0.191042	0.807907	0.132019	0.0176452	0.00154131	0.0110584	0.00379767	0.0041529	1.69083105784123e-5	0.0741902	0.00426891	0.0633556	0.111184	0.0309602	0.0201186	0.0512312	0.0103119	0.0789227	0.105384	1.41386	1.37192	0.259812	0.0179143	0.00469546	0.0248056	0.0353376	0.156954	6.08168	10.0841	57.407	14.5747	20.29
1.84958164645024e-5	0.0042559	1.7661e-4	0.00377828	0.00563831	1.72563e-4	0.00432025	0.0131556	0.00433402	0.00300724	0.00481072	0.178451	2.30242	0.0888527	0.0121531	0.00178888	0.00799612	0.00616652	0.00471002	2.04333054352101e-5	0.0250576	9.85504e-4	0.0158474	0.0289843	0.00766818	0.0133329	0.0286148	0.00625392	0.0276987	0.0490149	0.658712	3.36614	0.137631	0.0158932	0.00269561	0.0146865	0.0108318	0.0142488	6.17316	24.7827	112.106	12.2322	29.81
2.05309102005114e-5	0.00590087	1.67675e-4	0.00410896	0.0032969	7.41697679815874e-5	0.00746917	0.0168051	0.00931742	0.00662089	0.0210119	0.177252	0.544297	0.0962683	0.0168728	0.00205029	0.00782499	0.00376906	0.00100401	1.82451748535896e-5	0.0474709	1.24562723949419e-5	0.0239436	0.0369093	2.83455752704978e-5	0.0207307	0.0612436	0.0256917	0.0570808	0.107597	0.950738	1.89482	0.398155	0.0585781	0.00863014	0.0348694	0.0123581	0.0116283	4.24526	8.79491	67.6935	11.1865	18.57
4.32675e-4	0.00349772	2.33144e-4	0.00500267	0.00247836	2.83820354416717e-5	0.00424889	0.0142082	0.00348638	0.00264334	0.0050361	0.245454	2.03018	0.0865106	0.011673	0.00173682	0.0046319	0.00686688	0.00262027	0.00522932	0.00893083	0.00216494	0.00866734	0.0129193	0.00472246	0.002488	0.00728719	0.00333274	0.00781963	0.016959	0.124974	0.304182	0.0324421	0.00242534	5.1821e-4	6.0318578948924e-5	0.00566204	0.00306281	7.56328	44.1652	124.559	13.6981	37.25
1.9870150425532e-5	0.00213823	9.84357e-4	0.0033913	0.00839902	3.0503287607981e-5	0.00308506	0.00580892	0.00229043	0.00180988	0.00775686	0.0695692	0.159111	0.022068	0.00410338	9.20363e-4	0.00139992	0.00300721	0.00242215	2.04136235293605e-5	0.0566412	0.00186777	0.0586208	0.0205967	0.0337554	0.0246707	0.0418137	0.0137491	0.0571001	0.0751076	0.470316	0.479988	0.258519	0.0129695	0.00240768	0.0161293	0.0379414	0.0058213	5.7534	18.9651	63.7132	13.1695	27.83
1.86388909386996e-5	0.00263149	1.93507e-4	0.00225773	0.00298137	1.90428e-4	0.00228196	0.0084976	0.00226538	0.00235397	0.0116793	0.0800435	0.175094	0.0660775	0.00885714	0.00101266	0.00500589	0.00221259	0.00159081	1.90776671728368e-5	0.0487459	0.00107699	0.0156513	0.0176942	6.40416008367618e-5	0.0114775	0.0846349	0.0139246	0.0390914	0.089087	1.25251	1.19743	0.634822	0.0439741	0.00654686	0.0326476	0.00996905	0.00942215	5.91114	37.8624	114.597	17.4747	20.91
2.07510049700315e-5	0.00523504	1.51473142105129e-5	0.00108121	0.00366959	5.11000072505417e-5	0.00174212	0.00279523	0.00604964	0.00234778	0.0070986	0.00584027	6.87724e-4	0.0016109	5.63553e-4	7.95226e-4	9.64434e-4	0.00731229	8.34574e-4	1.84482811801254e-5	0.0597618	1.09801575355558e-5	0.00708311	0.0442355	4.2581595064617e-5	0.00222643	0.0257983	0.00472152	0.041807	0.0615697	0.0268807	0.023816	0.00195971	0.00282323	1.78189062982061e-5	0.0118287	0.0183635	0.048119	5.11471	4.9614	33.8708	15.5	8.37
1.92546779527026e-5	0.00486309	1.49035e-4	0.00634266	0.00294653	3.0473448739821e-5	0.00651275	0.0255199	0.00594646	0.00636833	0.0149265	0.273309	1.16275	0.136741	0.0178578	0.00191907	0.0150213	0.00300226	0.0153824	1.79363610620193e-5	0.0477838	0.00426375	0.0126314	0.0648797	0.0085776	0.00839627	0.0117724	0.00903353	0.0269101	0.0497478	0.264897	0.222881	0.06101	0.00575177	0.00224519	0.0092027	0.0127794	0.132426	4.74471	5.76197	42.1926	15.5023	11.07
1.95763172117359e-5	0.00373933	2.84178e-4	0.00306871	0.00609487	3.43867510432171e-5	0.00323733	0.00972978	0.00326016	0.0023983	0.00523325	0.181966	1.39181	0.0938459	0.0118575	0.0014031	0.00963519	0.00317814	0.00122148	0.00378979	0.0200483	0.0111978	0.00498295	0.103865	0.00279224	0.00253091	0.00735856	0.00341519	0.0103963	0.0240119	0.0780621	0.233868	0.0391792	0.00290482	0.00124252	0.00560653	0.00526936	0.166159	5.43247	9.12555	73.3629	21.2752	10.58
1.87090262416247e-5	0.00328593	1.14377649328933e-5	0.0013723	0.00508638	5.1619351918291e-5	0.00244248	0.0011165	0.00559826	0.00199426	0.00237161	0.0542883	0.243445	0.00403834	4.4112424470974e-6	1.85704251052595e-5	6.70096e-4	0.0048493	7.38967e-4	0.00148663	0.00521004	0.00160829	0.00181157	0.00867638	2.73632e-4	6.90435e-4	3.89384085906046e-5	3.59059073880489e-5	0.00155031	0.00271327	0.00134524	0.00148987	0.00543324	6.20743382191063e-6	0.00191753	8.93870469900082e-5	0.002467	0.00334521	4.54933	9.70344	34.9511	6.76902	20.49
2.19771989050901e-5	0.00277392	1.04449e-4	0.00194065	0.00233451	5.39171847288721e-5	0.00127113	5.41445e-4	0.00648233	0.00257152	0.00264315	0.0263224	0.0089017	0.00232889	3.82035e-4	5.15438e-4	7.46206e-4	0.00550162	0.0018474	0.0200468	0.147814	0.00485032	0.121746	0.0482013	0.0638614	0.0363395	0.0170206	0.0274622	0.1096	0.116503	0.0387996	0.0442063	0.00320553	0.00193243	0.0021235	0.028411	0.0609738	0.00957543	4.75421	9.94858	48.21	3.22242	5.49
2.35019452498029e-5	0.00546675	1.66002474901822e-5	0.00181247	0.00216319	5.77267799023812e-5	0.00233193	0.00142321	0.0153843	0.00221118	0.00111637	0.0150354	8.53097619867014e-5	9.05884e-4	0.00129127	8.40857e-4	0.0015882	0.0134106	7.90925e-4	2.04831114053145e-5	0.0559186	0.00417995	0.0278265	0.0589456	0.0189244	0.0121052	0.0104569	0.0107856	0.0429124	0.049216	0.0179111	0.0227388	8.04801e-4	7.36435937889862e-6	6.80984e-4	0.0143321	0.0145812	0.17658	5.63215	11.2846	54.6521	7.84442	11.06
1.86734148602819e-5	0.0023308	1.52047e-4	0.00317774	0.00455439	6.26771257188175e-5	0.00359575	0.0140641	0.00348723	0.00282354	0.00548276	0.192538	0.922808	0.0512847	0.00650388	7.79684e-4	0.00529715	0.00253642	0.00470832	0.0047944	0.00530594	0.00379496	0.00437803	0.0510402	9.70824e-4	0.00187818	0.00122861	5.26085837448452e-5	0.00561429	0.00747928	0.0316026	0.168864	0.00768642	6.73358e-4	0.00131902	0.00330063	1.24271138663602e-5	0.176622	6.52549	37.5768	79.3848	25.1224	17.71
1.99665627641797e-5	0.00466924	1.4039e-4	0.00498157	0.00305819	4.57559886380362e-5	0.00550303	0.0222134	0.00769541	0.00358285	0.0210241	0.155506	0.465088	0.161881	0.0192767	0.0020473	0.0134508	0.00369615	0.00149147	2.04382077186443e-5	0.0731313	0.00104527	0.0695325	0.0255102	0.0470573	0.0260498	0.0415683	0.0197866	0.0654803	0.103662	0.657938	1.93662	0.156115	0.0117469	0.00142932	0.0172265	0.0351752	0.0078314	4.92364	32.642	65.0456	17.6704	20.66
1.93356236454808e-5	0.00247063	1.89557919170308e-5	0.00203549	0.00141212	4.87255413512599e-5	0.00194969	2.81178e-4	0.00452925	5.81963e-4	0.00408821	0.00296203	0.00124834	5.27239e-4	5.65045e-4	6.61373919630891e-5	3.73674e-4	0.00785297	8.36454e-4	1.74713102839081e-5	0.0857368	0.00511765	0.0580687	0.0466587	0.0311545	0.0271213	0.0208609	0.014717	0.0955975	0.0928148	0.0310155	0.0342393	8.09729e-4	9.54924e-4	0.00122295	0.0317107	0.0301687	0.00637934	4.41	6.74	55.57	12.31	5.73
2.01569072392369e-5	0.00357427	6.20037178083578e-5	0.00216792	0.00279734	4.91620651435756e-5	0.00155726	5.59129e-4	0.00694001	0.00171647	0.00330339	0.0292531	0.00712105	0.00170028	5.24461e-4	1.94478e-4	0.00109803	0.00756278	0.00268211	0.011102	0.0400465	0.0587493	0.0351683	0.292676	0.0416542	0.0185388	0.00444136	0.00426415	0.0332621	0.0538142	0.476619	0.0576446	0.00517665	5.93496347653853e-6	0.00149416	0.0091944	0.0159478	0.00519956	4.38	8.56	47.1	19.69	7.91
2.41850522488319e-5	0.00576003	1.6013062404385e-5	0.00413563	0.0026209	6.0385507109333e-5	0.00289155	6.87312e-4	0.00874488	0.00213078	0.00886415	0.0172505	0.00289237	4.72098e-4	5.41554e-4	2.09885e-4	1.01559e-4	0.0109738	0.0014196	1.74699928240142e-5	0.118137	1.146865191456e-5	0.112237	0.0604716	0.0689416	0.0309203	0.050009	0.0306701	0.130343	0.127709	0.0138499	2.79863e-4	4.40056e-4	8.02553e-4	3.512e-4	0.0484592	0.059055	0.00590739	4.36	7.89	52.33	10.74	6.27
1.93367990854053e-5	0.00407718	4.15534e-4	0.00522362	0.0099736	1.19401e-4	0.00251381	0.0137854	0.00448523	0.00287639	0.00303137	0.640795	3.68361	0.131485	0.0161041	0.00224847	0.00995251	0.00552985	0.00449522	0.00262152	0.0259551	0.00197014	0.0208033	0.0203961	0.00686726	0.00600613	0.00605697	0.00710666	0.01749	0.0282796	0.463137	0.44722	0.037598	0.00341729	8.49278e-4	0.00523877	0.0081633	0.00598791	6.59	98.3	127.88	10.42	23.48
1.8954990053352e-5	0.0064629	1.88184e-4	0.00610822	0.0104227	3.04737447008257e-5	0.00617141	0.0220415	0.00716043	0.00372761	0.0042594	0.432149	4.78336	0.144175	0.0224587	0.00314194	0.0146762	0.00905551	0.00423417	0.139451	0.0932541	0.069852	0.116336	0.193043	0.074659	0.0389831	0.0477667	0.039596	0.105114	0.198649	0.728728	4.23297	0.221848	0.0247531	0.00668975	0.022954	0.0333137	0.194293	7.36645	47.0656	223.992	26.8058	36.93
2.08070743071562e-5	0.00121661	1.23102e-4	0.00124862	0.00125951	3.58470965285842e-5	0.00102382	0.00194736	0.0015459	4.28339e-4	6.94358e-4	0.0145099	0.133423	0.00680296	4.25472e-4	2.97063e-4	0.00139606	0.00308714	7.16129e-4	0.00887082	0.0399486	0.0131291	0.0243252	0.079306	5.45275122419281e-5	0.0174138	0.0504238	0.0165664	0.0635412	0.102391	1.25214	3.37324	0.375624	0.0434655	0.00547481	0.0342725	0.0116065	0.0978111	5.56373	29.0437	92.9263	22.4347	35.14
2.0597205446591e-5	0.00656393	9.15992048358731e-5	0.0038846	0.00183914	5.13966600092309e-5	0.00407588	0.0144754	0.00456468	0.00351931	0.00932456	0.1279	1.72759	0.101571	0.0126629	0.00195239	0.00885708	0.00699041	0.00677569	1.81870756920522e-5	0.0364106	1.26668862932302e-5	0.0172696	0.0122134	3.40299594356103e-5	0.0104908	0.0372342	0.0109767	0.0196127	0.0309007	2.1638	4.58016	0.225448	0.0242505	0.0041578	0.018169190000000002	0.0141085	0.249856	6.68667	10.7011	66.8133	8.39971	29.36
3.18073e-4	0.00112959	0.00143528	0.00218174	0.0155497	0.00160828	0.00162236	0.00242172	7.3956e-4	0.00137964	0.0029518	0.106234	0.193021	0.0280965	0.00407364	0.00150596	0.00320478	8.72763e-4	0.0990712	0.00170884	0.125893	0.00382485	0.132487	0.0735646	0.0469611	0.0261435	0.0522692	0.0302339	0.0837456	0.11944	0.364932	0.164371	0.318806	0.0109912	0.00242939	0.0226953	0.0589165	0.416314	5.4484	27.766	71.6273	14.28	19.77
2.27810236524974e-5	0.00380934	1.70758e-4	0.00408261	0.00350882	3.25660726247126e-5	0.00444317	0.0123805	0.00406943	0.00287687	0.0124617	0.108474	0.591845	0.148489	0.0143901	0.00202878	0.00901303	0.00310954	0.0265527	0.0171231	0.0181016	0.0097388	0.0208036	0.0489844	0.0100041	0.00390294	0.00814068	0.00348021	0.0151023	0.0229665	0.108919	0.268948	0.0529239	0.00166267	1.47584459355929e-5	0.00222057	0.00838812	0.144298	5.03882	18.3753	86.1869	80.7982	25.12

## Sheet: Fig7DE
n.Butyrate.g	Val.g	Propionate.g	Ala.g	Acetate.g	Glu.g	Met.g	Asp.g	Asn.g	Tyr.g	Phe.g	Glucose.g	Maltose.g	SR.g	Trigonelline.g	Fumarate.g	Trp.g	His.g	Formate.g	n.Butyrate.d	Val.d	Propionate.d	Ala.d	Acetate.d	Glu.d	Met.d	Asp.d	Asn.d	Tyr.d	Phe.d	Glucose.d	Maltose.d	SR.d	Trigonelline.d	Fumarate.d	Trp.d	His.d	Formate.d	BldGlu	Insulin	GIP	PYY	GLP1
0.00120441	0.0107606	1.28639e-05	0.00797375	0.0138681	5.05831e-05	0.005902	0.0203111	6.62564e-05	0.00228295	0.0141509	0.97171	0.589884	2.77139e-05	0.0109969	0.0031171	6.03872e-05	0.0149314	0.0320307	0.00467101	0.0709388	0.00272266	0.0770966	0.0145538	0.0330166	0.0179445	0.00703267	0.022188	0.0477938	0.0536076	0.0334168	0.0201579	0.00178559	0.00140248	0.000468608	0.0123874	0.0304166	0.0052907	5.30672	8.74482	100.873	37.6469	20.61
2.01018e-05	0.00811389	1.40288e-05	0.00579482	0.0139255	4.91109e-05	0.00681529	0.00881758	6.10761e-05	0.00285216	0.00939629	0.203942	0.160668	0.00165268	0.00458184	0.00059732	0.00166999	0.0184873	0.00211259	1.82268e-05	0.0472831	0.000608142	0.0458087	0.0172903	0.0088606	0.0133294	0.0110323	0.00699639	0.040479	0.0558268	0.106855	0.117176	0.0150433	0.00143048	0.00201144	0.0169741	0.0188886	0.00437565	5.69432	12.5255	102.124	19.8848	16.07
1.8803e-05	0.0053463	1.24309e-05	0.00376898	0.00295026	4.3588e-05	0.00317026	0.0211389	0.00953333	0.0026422	0.00833216	0.42644	2.1647	0.00627925	0.0125719	0.00132487	0.00693395	0.00745932	0.000888444	2.00131e-05	0.0504037	0.00056245	0.031254	0.0164385	0.000190459	0.013983	0.0811432	0.0213121	0.0673653	0.0931052	1.30596	9.8953	0.403352	0.0516137	0.00584097	0.0484641	0.0288862	0.0134348	5.50464	17.9386	125.39	23.1148	17.35
2.003e-05	0.00614332	0.000224161	0.00669325	0.00354762	4.87021e-05	0.00404913	7.71444e-05	5.78886e-05	0.00225907	0.012028	0.184508	0.0230694	0.0114415	0.00741696	0.000304191	0.00158245	0.00552854	0.0590929	1.82073e-05	0.116457	0.00474172	0.133483	0.0652277	0.06783	0.0459721	0.0559823	0.0294668	0.119561	0.163208	0.436634	0.778004	0.144577	0.0155647	0.00475797	0.0416406	0.0689043	0.00928207	5.33146	15.1421	83.22	5.70265	14.89
1.85949e-05	0.0132667	1.36728e-05	0.00629595	0.0037655	4.60211e-05	0.00599389	0.0240207	0.0178896	0.00489979	0.0166563	0.558955	3.01898	0.0196464	0.0155988	0.0011561	0.00912873	0.0175724	0.00186637	0.149088	0.0156382	0.0671671	0.0161739	0.151611	0.0116792	0.00413855	0.00593314	0.0087945	0.0137812	0.0194263	0.105245	0.399204	0.0291863	0.00343208	0.00036965	0.00822257	2.03991e-05	0.150761	5.37277	4.05956	34.9511	18.3639	21.37
2.15802e-05	0.00848683	1.44791e-05	0.00636157	0.00567771	5.21616e-05	0.00538655	0.015052	0.0114478	0.00166772	0.0114732	0.0353652	0.00805654	0.00236149	0.00556835	1.78555e-05	0.00139696	0.0114701	0.00717837	0.102892	0.0295936	0.052048	0.0202364	0.107658	0.0135776	0.00545535	0.00331891	0.00859989	0.019395	0.024402	0.013963	0.0265149	0.0263179	0.00104401	0.000318285	0.00495331	0.0107315	0.0974008	5.57798	5.23232	51.3897	39.3537	15.35
1.8758e-05	0.0119107	1.39077e-05	0.00811394	0.00407213	9.5202e-05	0.00751605	0.0246309	0.0185056	0.00482564	0.0227643	0.351474	1.16875	0.124255	0.0169531	0.00123929	0.0106556	0.0162201	0.002342	0.00400086	0.0541623	0.0396063	0.0260702	0.792608	4.67991e-05	0.000619212	0.00166637	0.00137234	0.0036551	0.0370744	0.00276688	0.0288403	0.0624853	0.0018401	0.0018863	0.00288711	0.0136132	0.179744	5.76454	7.83644	110.444	18.1275	26.36
2.12412e-05	0.00614049	0.000231943	0.00368471	0.00297466	0.000120534	0.00298632	0.0116669	0.00976075	0.00300365	0.00633935	0.31151	1.83473	0.0148518	0.00920856	0.00109394	0.00620383	0.00831533	0.00161191	0.0986764	0.105656	0.0541019	0.12035	0.181769	0.0642243	0.037635	0.0834721	0.0345918	0.117149	0.160299	3.41742	3.86315	0.360578	0.0297519	0.00515175	0.033274	0.0371607	0.220149	5.91378	12.3	56.9503	16.5755	21.31
1.97832e-05	0.010284	8.3776e-06	0.0091758	0.00300557	4.09721e-05	0.00393001	0.000267035	0.0146682	0.00595407	0.0272487	0.438078	0.323294	0.00895577	0.0118149	0.00510338	0.000936605	0.0107895	0.0131075	0.0975628	0.0418164	0.0656281	0.0358611	0.129496	0.0228608	0.0127466	0.0223654	0.00858966	0.0420682	0.0599021	0.211835	0.244938	0.120386	0.00613341	0.000720376	0.0150539	0.0181968	0.10838	6.4	9.83689	40.1734	12.2322	20.88
1.98553e-05	0.0066271	0.00013234	0.00748571	0.0018507	4.78471e-05	0.00637318	0.0207737	0.00848787	0.00550141	0.015452	0.35969	1.45251	0.174646	0.0216551	0.00179019	0.0125082	0.00604588	0.00321013	0.0036512	0.0993385	0.0126856	0.0530614	0.136799	0.0264753	0.0179031	0.0300999	0.00873671	0.0664872	0.0931069	0.332425	0.278283	0.40937	0.0038554	0.00135207	0.0128433	0.0391719	0.145098	5.90445	7.2648	69.4471	15.0378	21.78
2.47579e-05	0.00673366	1.8844e-05	0.00320283	0.00284148	6.04524e-05	0.00279881	0.0133525	0.00360106	0.0026916	0.00449782	0.223811	1.53017	0.0480721	0.00753573	0.000298437	0.00527756	0.00804665	0.00126448	0.0104222	0.00649287	0.00194273	0.00574527	0.0153044	0.00703164	0.00147079	0.00272075	6.04605e-05	0.00759618	0.0183921	0.0266325	0.189286	0.0126306	0.00156201	0.000845108	0.000691192	0.000512034	0.00760411	4.85868	2.05767	78.9571	9.06966	15.39
1.93282e-05	0.00841223	0.00018654	0.00633821	0.00570526	4.7372e-05	0.00417352	0.019108	6.20936e-05	0.00193557	0.0131251	0.184917	0.0178524	0.00738836	0.00613926	0.00043172	0.00110705	0.0117093	0.0238233	1.78039e-05	0.121702	0.00108562	0.129961	0.0233525	0.0542615	0.0333385	0.0316815	0.0346831	0.0767825	0.0990834	0.205285	0.356136	0.070357	0.00242918	0.00147038	0.0166459	0.0587355	0.00794498	4.19658	10.9747	89.5632	29.565	27.77
0.00180507	0.00237658	0.00744838	0.00406369	0.0653495	0.000406715	0.0025568	0.00519743	0.0033491	0.00242409	0.00157438	0.276981	0.602383	0.0193557	0.0037795	0.00111513	0.00216077	0.00355797	0.0153136	0.008314	0.0218833	0.00121782	0.0202444	0.0184951	0.0115323	0.00575826	0.00609303	0.00454927	0.0183554	0.0260162	0.18261	0.746846	0.0384823	0.00460962	0.00234191	0.00489365	0.00754529	0.00843192	6.08553	40.2182	165.595	1.97295	16.57
1.87522e-05	0.00365427	6.54746e-05	0.00209554	0.00177835	4.6753e-05	0.000828258	0.0155895	0.00297796	0.00214365	0.0102178	0.114099	0.0424206	0.00673168	0.00414914	0.00164594	8.50809e-05	0.00440714	0.0081244	1.77714e-05	0.0519467	0.00266821	0.0482715	0.0278153	0.0267117	0.0231352	0.0316628	0.0169714	0.054104	0.0834449	0.256151	0.556023	0.128906	0.0172134	0.00373913	0.0160429	0.0281603	0.00501768	4.06026	22.0322	92.9263	16.6692	16.46
2.03603e-05	0.0115468	1.27113e-05	0.0087072	0.00454194	4.96881e-05	0.00496515	0.000267035	0.0235947	0.00256763	0.0264514	0.430746	0.429377	0.00580835	0.013952	0.00737098	0.00212835	0.0175393	0.00763423	1.66579e-05	0.0834899	1.15315e-05	0.0681419	0.0717746	0.0170033	0.0183649	0.0978454	0.0197746	0.110702	0.164557	1.00251	1.08781	0.353522	0.0287895	0.00491189	0.0365928	0.0160437	0.0108548	4.02132	18.3507	104.207	44.5249	20.72
2.19908e-05	0.0083352	0.000150053	0.00617119	0.00590295	5.31556e-05	0.0037988	0.0198228	0.0148797	0.00249956	0.0114525	0.488775	0.65979	0.00504316	0.00719212	0.00142707	0.00230281	0.0117367	0.00391082	0.00372388	0.0686709	0.00295965	0.0448693	0.0232187	0.0264849	0.01801	0.0267033	0.0150173	0.0692978	0.107013	0.572617	1.12763	0.0929721	0.00939978	0.00125999	0.0171464	0.0292133	0.0052992	5.48773	15.5337	61.927	18.033	34.04
1.85091e-05	0.00577105	1.18734e-05	0.0034878	0.00427054	4.63072e-05	0.00326915	0.0117939	0.00942994	0.000984896	0.00692563	0.0267168	0.00853837	0.00475133	0.00377415	0.000905789	0.000246319	0.00777474	0.00469277	1.77826e-05	0.0631617	0.00247835	0.0499865	0.0149585	0.0260402	0.015807	0.00987018	0.0119856	0.0501784	0.0575688	0.270907	0.847435	0.0602217	0.00210796	0.000373764	0.0127506	0.0283643	0.00578008	5.57906	24.7025	133.287	15.8282	38.33
1.81885e-05	0.00248708	0.000815757	0.00269917	0.00832811	5.16641e-05	0.0023111	0.00472264	0.00521663	0.00142045	0.00167783	0.0939966	0.795733	0.033212	0.00463866	0.000647726	0.00270011	0.00504095	0.00199255	1.84858e-05	0.0461749	0.00103689	0.0372826	0.0118963	5.64102e-05	0.0108746	0.0797627	0.0176342	0.0519777	0.0728606	1.81391	6.41427	0.353853	0.0361972	0.00609579	0.0308861	0.0227982	0.00800228	7.04024	19.3242	82.7951	8.08798	27.41
1.91308e-05	0.0018713	0.000223016	0.00168664	0.00297847	4.9321e-05	0.001368	0.00315214	0.00397245	0.00136131	0.00170798	0.0512367	0.095118	0.00947909	0.00190142	0.000159872	0.00111966	0.00388834	0.000961222	1.83507e-05	0.0683488	0.00318555	0.0583448	0.017246	0.0353985	0.0176463	0.0268174	0.0201651	0.055375	0.0727627	0.151533	0.226519	0.154979	0.00445814	0.00117907	0.015187	0.0414701	0.00593744	5.41301	10.3073	58.3178	15.5493	37.73
2.25884e-05	0.00470187	1.5826e-05	0.00285002	0.00309002	5.55734e-05	0.00276416	0.0163411	0.00457455	0.000696776	0.0120965	0.0517033	0.0123794	0.00148353	0.00502219	0.000930367	0.00114628	0.00594881	0.0123862	1.91665e-05	0.141233	0.00441696	0.114946	0.0436846	0.0548781	0.0275662	0.0579347	0.0279741	0.105039	0.151893	0.653064	0.989357	0.448481	0.00645238	0.0014656	0.0208482	0.0582369	0.00550345	7.11496	34.2904	119.163	17.6085	27.57
2.12871e-05	0.00571315	1.20743e-05	0.00421798	0.00265312	5.32295e-05	0.00231711	0.00911343	0.00999719	0.00233176	0.0122917	0.187348	0.591633	0.00671198	0.00587132	0.000280104	0.00172121	0.0101591	0.000263304	0.00493372	0.0178561	0.00548771	0.0102071	0.062533	0.0066014	0.00308733	0.00642767	0.00399747	0.0184203	0.0243256	0.0611724	0.23348	0.0250365	0.00128209	0.00210703	0.00818058	0.00689657	0.143969	4.96235	16.0009	101.707	23.6999	21.41
1.89775e-05	0.00263289	0.000128913	0.000707152	0.00212256	4.86879e-05	0.00120335	0.000596844	0.00501268	0.0003075	0.00436947	0.00469437	0.00073219	0.00161045	0.00100655	1.9167e-05	7.97692e-05	0.00356762	0.0010377	1.75888e-05	0.0958638	1.30344e-05	0.0714521	0.105951	0.0313709	0.0173818	0.0392541	0.025683	0.121383	0.16117	0.389525	0.510242	0.0580748	0.00429998	0.00176581	0.0313347	0.0596675	0.148758	4.84047	8.58913	75.5224	13.0094	11.98
1.89445e-05	0.0175874	1.25471e-05	0.0123289	0.015951	4.61853e-05	0.00867102	0.0373498	0.0322418	0.00467451	0.023663	0.515538	0.56337	0.00922023	0.0130404	0.00207437	0.00264277	0.0298788	0.00608903	0.00223981	0.0864017	0.010836	0.0579422	0.115074	0.0322685	0.0169392	0.015972	0.0193793	0.0529534	0.077111	0.164398	0.160497	0.087926	0.0021698	1.77276e-05	0.0146469	0.0336693	0.179303	4.90141	8.98946	112.521	22.7258	29.81
2.21449e-05	0.00152878	0.000954869	0.000858909	0.013969	9.13024e-05	0.00100829	0.0031258	0.000833463	0.000479528	0.00116793	0.0776282	0.710143	0.0262973	0.00325243	0.00056022	0.00445402	0.0026518	0.0236846	1.7193e-05	0.0789322	0.000452838	0.0181984	0.00935705	2.85571e-05	0.0206077	0.0848516	0.0211843	0.0637494	0.0820261	1.41193	9.58844	0.460534	0.052481	0.00691406	0.0386429	0.0343135	0.0589171	6.16376	13.4673	137.035	20.0281	13.95
2.0807e-05	0.011042	1.36404e-05	0.00759059	0.00212842	5.06971e-05	0.00530531	0.000267035	0.019686	0.00533826	0.0315711	0.534831	0.830204	0.0058415	0.0143986	0.00142974	0.00981057	0.0135295	0.00129436	0.0038763	0.0278351	0.0105239	0.00595749	0.105403	0.00596457	0.00264586	0.00474254	0.00174254	0.0145121	0.0182992	0.0668269	0.0738664	0.0269592	0.00130736	0.000282874	5.64223e-05	0.00564721	0.174842	4.75341	5.53864	66.3723	13.7442	12.86
1.87143e-05	0.00200613	9.61344e-05	0.000927073	0.00185521	4.48672e-05	0.00149151	0.00451795	0.00206383	0.000647318	0.00218973	0.048978	0.314115	0.0328075	0.00375574	0.000501267	0.00278537	0.00318345	0.00382393	1.7355e-05	0.0325411	0.0020801	0.0230943	0.0425767	0.016418	0.0101329	0.0057553	0.00751239	0.0294427	0.0438973	0.218135	0.400727	0.0512797	0.00358795	0.000456407	0.0107358	0.0130096	0.11818	5.34541	8.67996	103.79	14.6209	14.63
2.16886e-05	0.00125445	5.66023e-05	0.000622185	0.00128652	4.92552e-05	0.000825514	0.00235967	0.00285915	0.000638153	0.00105506	0.0128354	0.130868	0.00704153	0.000429024	0.000255462	0.000964398	0.00311797	0.00107161	0.00229488	0.00471319	0.00146537	0.00324601	0.00942084	0.00323336	0.000507276	0.00247665	3.71718e-05	0.00606525	0.0054953	0.0109874	0.0222691	0.00690794	0.000183482	0.00208765	0.00316412	0.000250688	0.00393935	5.32763	14.5325	54.1894	19.408	29.65
1.94278e-05	0.01145	2.27922e-05	0.00799647	0.0038038	4.72947e-05	0.00451462	0.000267035	0.0217085	0.00335482	0.025095	0.343819	0.392232	0.00626995	0.012423	0.00426716	0.00340901	0.0165302	0.00534253	1.8447e-05	0.00878635	0.001809	0.00442482	0.00922876	0.00367842	0.00207272	0.00162408	0.00545853	0.00610014	0.00842335	0.0373848	0.0722333	0.0173464	0.000397779	1.68238e-05	5.58512e-05	0.00429866	0.0101681	5.07746	17.8786	72.0619	7.64367	31.41
2.2785e-05	0.00844258	1.51864e-05	0.0063461	0.00423379	4.46096e-05	0.00433539	0.0220195	0.0136309	0.0045905	0.0119485	0.340666	1.67564	0.0229742	0.0131129	0.00179696	0.00836378	0.010661	0.00165416	0.00862365	0.0926172	0.00409255	0.0728727	0.0421737	0.0277335	0.0253306	0.0616014	0.0209232	0.10207	0.155225	1.43105	1.73132	0.239144	0.0132668	0.00270734	0.0287833	0.0410754	0.0124885	5.04967	32.1431	89.1419	25.1717	53.62
1.79583e-05	0.00100802	0.000133788	0.000314251	0.00218769	6.22108e-05	0.000281406	0.0017651	0.00279045	0.000235509	0.000850808	0.013093	0.0329023	0.00354554	0.000799733	0.000272597	0.00180951	0.00239612	0.00202069	0.00142689	0.0257464	0.00261055	0.0130443	0.016184	0.0107906	0.00491082	0.00492865	0.00760345	0.0165912	0.0230393	0.0287329	0.0575966	0.026904	0.000454794	0.00319724	0.00557457	0.0127272	0.00606368	4.75317	12.7526	32.2233	9.83221	27.67
2.25779e-05	0.00634406	1.58459e-05	0.00429393	0.00382481	5.96139e-05	0.00428169	0.0165636	0.0066832	0.00399409	0.0122252	0.201925	0.613934	0.0934645	0.0126253	0.00144651	0.00852601	0.00773918	0.00150899	2.09295e-05	0.070392	0.00119176	0.0393687	0.0219822	0.0228661	0.0173012	0.0302882	0.0135971	0.042825	0.0695637	0.398054	0.861983	0.199237	0.00334329	0.00124091	0.0106052	0.02819	0.0131745	5.70751	29.4022	72.496	20.7465	42.03
2.16979e-05	0.00569092	1.02386e-05	0.00335151	0.00370794	5.22773e-05	0.00221673	0.0104604	0.00662951	0.00157956	0.00378426	0.212082	1.06939	0.00457559	0.00645941	0.000712842	0.00434111	0.00824689	0.00155018	1.84326e-05	0.0367481	0.000408871	0.0124511	0.00889625	4.52347e-05	0.00803949	0.051022	0.0281011	0.0192224	0.0334159	0.883274	3.35558	0.000176865	0.0225978	0.00325527	0.015724	0.0254319	0.0016371	5.3241	9.51351	75.5224	2.83289	13.95
1.8334e-05	0.00225843	5.7631e-05	0.0011851	0.00142912	4.04452e-05	0.000930706	0.00850917	0.000644339	0.000705818	0.00178343	0.161294	0.486791	0.00245302	0.00390104	0.000636736	0.00126358	0.00325255	0.00114541	0.0469756	0.100458	1.20974e-05	0.102535	0.0377773	0.0509607	0.0295858	0.0560234	0.0321563	0.116673	0.18101	1.1811	3.41556	0.176261	0.018119	0.00445485	0.0249192	0.049479	0.0106143	5.10846	23.3376	87.4547	9.5178	11.02
1.92342e-05	0.00214148	0.000295369	0.00246915	0.00211063	0.000190457	0.00270093	0.0114769	0.00183145	0.00181942	0.00889608	0.143032	0.679013	0.0396182	0.00508192	0.000962028	0.0035387	0.00246377	0.00373978	1.82349e-05	0.0908786	0.00233177	0.0864089	0.0669683	0.0647807	0.0298189	0.0431858	0.0295408	0.0941815	0.143251	0.671996	0.969292	0.0497138	0.00569974	0.00256608	0.021977	0.0439825	0.187181	5.63215	13.943	61.927	4.69695	17.57
2.08683e-05	0.0102232	1.42456e-05	0.00727868	0.00476354	4.17261e-05	0.00455042	0.0316114	0.0202316	0.00310738	0.0184401	0.70876	2.00917	0.0087334	0.0125448	0.00266147	0.00625261	0.0122918	0.00214435	0.0757293	0.144741	0.00223091	0.160033	0.0620096	0.0779636	0.0453008	0.0654503	0.0479615	0.149286	0.219771	0.97817	1.28695	0.295661	0.0221801	0.00477056	0.0411313	0.0635474	0.0185141	4.27	8.08	79.81	3.61	15.64
1.85745e-05	0.0141576	1.14877e-05	0.0112862	0.0128195	4.78802e-05	0.00530929	0.00488929	0.021824	0.0028997	0.00895491	0.119582	0.00283651	0.00900899	0.00401032	0.000368457	3.73346e-05	0.0225882	0.00583781	0.00190237	0.0368025	0.00191283	0.0294325	0.0190275	0.0157854	0.00915467	0.00667618	0.00901441	0.0289317	0.035641	0.101875	0.292294	0.0147712	0.000593314	0.000576076	0.00748301	0.0134417	0.004932	4.57	5.66	71.63	13.24	14.02
1.83748e-05	0.0141959	1.23444e-05	0.00992928	0.00639309	6.6916e-05	0.00567577	0.0427569	0.0253258	0.00446771	0.0236798	0.646855	0.921964	0.00882617	0.0138703	0.00361978	0.00382931	0.0225311	0.00499449	1.75242e-05	0.0512047	0.00179881	0.031112	0.0238592	0.0100108	0.0194857	0.0200316	0.00861172	0.0570725	0.0723416	0.434484	0.615	0.0825162	0.00622453	0.000874132	0.0193951	0.0203775	0.00449092	4.56	9.88	111.69	8.62	7.33
0.0028544	0.00290954	4.63977e-05	0.00228501	0.00197076	4.52439e-05	0.00302865	0.00781316	0.00646365	0.00182338	0.00670543	0.109604	0.0465457	0.00536358	0.00113678	0.000713915	7.82663e-05	0.00687633	0.00256344	0.105115	0.345857	0.0679847	0.347345	0.229092	0.178569	0.0878945	0.0793215	0.107572	0.289329	0.386143	0.501737	1.17142	0.00202945	0.00527544	0.0027374	0.0641996	0.186529	0.169378	5.75589	15.3494	86.6098	31.703	60.08
1.97545e-05	0.00505435	0.000196115	0.00464376	0.00621159	5.08439e-05	0.00518192	0.0167113	0.00635592	0.00292646	0.00739845	0.214912	3.03734	0.129876	0.017745	0.00278949	0.00847248	0.00773593	0.00776853	1.84075e-05	0.0379668	0.00135157	0.0478887	0.0295513	4.44327e-05	0.022607	0.105492	0.0258733	0.109942	0.160947	1.73411	6.71465	0.475117	0.048054	0.00493145	0.0462078	0.0310757	0.0720237	6.57	13.16	135.51	30.7325	25.8
1.9166e-05	0.0043612	0.0011348	0.00503257	0.00638062	3.2041e-05	0.00469583	0.0178959	0.00515229	0.00291414	0.00340453	0.327307	3.99191	0.154339	0.0195154	0.00319009	0.00985129	0.00550011	0.0163063	0.143777	0.152984	0.0571317	0.166743	0.199746	0.0817873	0.0624319	0.105059	0.0498443	0.216471	0.293609	1.95071	8.38174	0.412419	0.0482535	0.00872979	0.0581649	0.0873364	0.122504	7.22003	39.6162	149.993	5.2209	40.41
1.96911e-05	0.0154124	1.50476e-05	0.0114491	0.00436358	5.12557e-05	0.00659334	0.0339701	0.0234857	0.00546288	0.0125152	0.629433	2.89113	0.0051217	0.0181453	0.00152747	0.00914994	0.021748	0.00378814	1.73534e-05	0.0415647	0.000530571	0.027871	0.00902792	3.22818e-05	0.0155996	0.0518438	0.021059	0.0400219	0.0492235	0.59788	3.66709	0.207149	0.0183814	0.00340136	0.0167181	0.0224337	0.156234	5.61	6.59017	108.782	13.101	21.01
1.91919e-05	0.00527185	1.34092e-05	0.0034771	0.00320996	4.90142e-05	0.00379677	0.0113929	0.00698867	0.0023982	0.0128561	0.169814	0.244552	0.00500079	0.00704996	0.00065724	0.00411726	0.008122	0.000799086	1.80894e-05	0.214768	0.00298292	0.206293	0.0515926	0.0990496	0.0454327	0.0873894	0.0351927	0.200936	0.249157	6.55247	2.92276	0.575983	0.014064	0.00169685	0.0411037	0.108972	0.159269	4.85784	12.2877	89.1419	65.2525	40.15
2.14279e-05	0.00801231	1.38391e-05	0.00484385	0.00169389	4.67714e-05	0.00472049	0.0191974	0.0113737	0.00297831	0.0114708	0.329613	2.26534	0.0203197	0.0139177	0.00178332	0.00823767	0.010114	0.00329507	1.69057e-05	0.0531827	1.10591e-05	0.0174886	0.0118238	4.43027e-05	0.0101909	0.039652	0.0152803	0.0438856	0.0669568	1.70764	6.8341	0.336246	0.0369304	0.00462957	0.0258805	0.0174741	0.23548	6.70572	15.4827	109.198	1.03212	23.34
