# Supplementary material for: Upper-gastrointestinal tract metabolite profile regulates glycaemic and satiety responses to meals with contrasting structure: a pilot study
Source: Nat Metab. 2025 Jun 20;7(7):1459–75. doi: 10.1038/s42255-025-01309-7 (PMC12286859; doi:10.1038/s42255-025-01309-7)
Supplement: Supplementary file 9 — Statistical Source Data. [file 42255_2025_1309_MOESM9_ESM.xlsx]

## Sheet: Appetite for a meal change
	Intact-S	Intact-S	Intact-S	Intact-S	Intact-S	Intact-S	Intact-S	Intact-S	Intact-S	Intact-S	Intact-C	Intact-C	Intact-C	Intact-C	Intact-C	Intact-C	Intact-C	Intact-C	Intact-C	Intact-C	Broken	Broken	Broken	Broken	Broken	Broken	Broken	Broken	Broken	Broken
Timepoint	PID10	PID07	PID04	PID09	PID08	PID05	PID03	PID02	PID06	PID01	PID10	PID07	PID04	PID09	PID08	PID05	PID03	PID02	PID06	PID01	PID10	PID07	PID04	PID09	PID08	PID05	PID03	PID02	PID06	PID01
0	0	0	0	0	0	0	0	0	0	0	0	0	0	0	0	0	0	0	0	0	0	0	0	0	0	0	0	0	0	0
15	-40	-44.5	-29.5	-18	-53	-23.5	-21	-80.5	-5.5	-21.5	-24	-44	-19	-8	-53	-17.5	-20	-62.5	-23	-24	-41.5	-47	-22	-1.5	-40	-12.5	-18	-55	-26	-20.5
30	-40	-46.5	-29.5	-4	-52	-27.5	-22	-65.5	-21.5	-9.5	-10	-17	-16	-2	-50	-12.5	-20	-61.5	-29	-19	-41.5	-46	-30	2.5	-36	-9.5	-17	-56	-21	-20.5
45	-39	-47.5	-27.5	-11	-37	-39.5	-21	-57.5	-18.5	-4.5	-19	-14	-23	2.3	-16	-8.5	-20	-58.5	-9	-15	-39.5	-29	-23	3.5	-20	-14.5	-18	-57	-26	-18.5
60	-36	-47.5	-33.5	-2	-21	-16.5	-19	-45.5	-21.5	-1.5	-19	-17	-20	3	-6	-12.5	-20	-32.5	-22	-11	-31.5	-25	-26	-5.5	-27	-18.5	-10	-59	-19	-8.5
90	-38	-42.5	-29.5	-3	-12	2.5	-19	-6.5	-13.5	-0.5	-15	-23	-23	1	-17	-19.5	-19	-8.5	-28	-4	-29.5	-47	-18	-2.5	-25	-19.5	-16	-54	-16	-7.5
120	-35	-47.5	-4.5	-8	-19	0.5	-21	-2.5	-9.5	0.5	-3	-22	-18	3	-4	2.5	-19	13.5	-5	-12	-31.5	-43	-22	-2.5	-26	-13.5	-11	-48	-9	-2.5
150	-37	-19.5	2.5	-4	-2	-2.5	-22	-3.5	0.5	9.5	1	7	5	5	14	-2.5	-10	10.5	-2	3	-25.5	6	-6	-1.5	9	2.5	-8	-5	8	-18.5
180	-25	5.5	10.5	10	21	5.5	-20	6.5	8.5	8.5	7	9	24	18	-29	0.5	3	15.5	1	9	17.5	2	1	-1.5	17	12.5	21	13	14	-11.5

## Sheet: Desire to eat change
	Intact-S	Intact-S	Intact-S	Intact-S	Intact-S	Intact-S	Intact-S	Intact-S	Intact-S	Intact-S	Intact-C	Intact-C	Intact-C	Intact-C	Intact-C	Intact-C	Intact-C	Intact-C	Intact-C	Intact-C	Broken	Broken	Broken	Broken	Broken	Broken	Broken	Broken	Broken	Broken
Timepoint	PID10	PID07	PID04	PID09	PID08	PID05	PID03	PID02	PID06	PID01	PID10	PID07	PID04	PID09	PID08	PID05	PID03	PID02	PID06	PID01	PID10	PID07	PID04	PID09	PID08	PID05	PID03	PID02	PID06	PID01
0	0	0	0	0	0	0	0	0	0	0	0	0	0	0	0	0	0	0	0	0	0	0	0	0	0	0	0	0	0	0
15	-41.5	-27.5	-39.5	-19	-58.5	-24	-34	-59	-3.5	-39.5	-42	-34.5	-29	-16	-53.5	-21	-26.5	-64	-24.5	-26	-43	-51.5	-26.5	-1	-39	-18	-31.5	-64	-18.5	-28
30	-42.5	-33.5	-38.5	-2	-58.5	-28	-34	-60	-3.5	-29.5	-29	-29.5	-31	-8	-26.5	-16	-26.5	-67	-21.5	-23	-42	-46.5	-29.5	16	-20	-31	-30.5	-67	-18.5	-27
45	-39.5	-34.5	-33.5	-20	-37.5	-45	-34	-55	-9.5	-21.5	-34	1.5	-36	1	-18.5	-16	-26.5	-62	-13.5	-10	-39	-47.5	-26.5	10	-12	-25	-27.5	-62	-11.5	-24
60	-39.5	-34.5	-37.5	-7	-11.5	-25	-33	-36	-15.5	-15.5	-26	-8.5	-33	6	-0.5	-6	-26.5	-29	-14.5	-8	-26	-48.5	-30.5	-3	-11	-20	-27.5	-29	-14.5	-14
90	-32.5	-30.5	-34.5	-2	-14.5	0	-33	-12	-9.5	-11.5	-20	-19.5	-35	-2	3.5	-12	-26.5	-5	-14.5	-12	-34	-37.5	-22.5	-4	-7	-18	-31.5	-5	-8.5	-15
120	-39.5	-34.5	-17.5	-8	-21.5	-3	-34	-11	-6.5	-11.5	-15	-17.5	-32	2	15.5	-2	-7.5	15	-12.5	-16	-23	-33.5	-29.5	0	-13	-28	-27.5	15	-5.5	-16
150	-30.5	-5.5	2.5	-3	-25.5	-9	-33	-7	2.5	-14.5	-18	-3.5	-3	4	-9.5	-2	-26.5	16	-7.5	-3	13	4.5	-10.5	-3	0	-5	-12.5	16	14.5	-14
180	-28.5	27.5	5.5	11	-0.5	-1	-32	-10	17.5	1.5	-16	16.5	14	15	21.5	4	-5.5	8	-0.5	4	-16	6.5	-0.5	6	10	-2	-24.5	8	16.5	-10

## Sheet: Hunger change
	Intact-S	Intact-S	Intact-S	Intact-S	Intact-S	Intact-S	Intact-S	Intact-S	Intact-S	Intact-S	Intact-C	Intact-C	Intact-C	Intact-C	Intact-C	Intact-C	Intact-C	Intact-C	Intact-C	Intact-C	Broken	Broken	Broken	Broken	Broken	Broken	Broken	Broken	Broken	Broken
Timepoint	PID10	PID07	PID04	PID09	PID08	PID05	PID03	PID02	PID06	PID01	PID10	PID07	PID04	PID09	PID08	PID05	PID03	PID02	PID06	PID01	PID10	PID07	PID04	PID09	PID08	PID05	PID03	PID02	PID06	PID01
0	0	0	0	0	0	0	0	0	0	0	0	0	0	0	0	0	0	0	0	0	0	0	0	0	0	0	0	0	0	0
15	0	-34.5	-45.5	1	-15.5	-17	-22	-60.5	-13.5	-54	-3	-52.5	-24.5	7.5	-35.5	-49	-26	-57.5	-18.5	-33	-5	-45	-17	-34	-44	-27	-20.5	-25	-19.5	-23
30	0	-34.5	-40.5	-15	-13.5	-33	-22	-58.5	-19.5	-52	5	-46.5	-11.5	-10.5	-19.5	-14	-28	-60.5	-17.5	-33	-4	-42	-17	-20	0	-29	-20.5	-38	-17.5	-22
45	5	-34.5	-37.5	-4	-22.5	-36	-19	-55.5	-3.5	-53	-3	-24.5	-21.5	-4.5	-31.5	-23	-26	-54.5	-13.5	-29	-4	-44	-5	-18	-8	-20	-9.5	-38	-15.5	-19
60	1	-34.5	-32.5	-5	-24.5	-31	-15	-28.5	-8.5	-46	-3	-27.5	-20.5	1.5	-1.5	-12	-15	-36.5	-16.5	-23	2	-45	-3	-20	-33	-17	-7.5	-37	-17.5	-20
90	8	-19.5	-40.5	-2	8.5	-38	-18	-5.5	-9.5	-42	5	-30.5	-3.5	0.5	5.5	-20	-29	-5.5	-4.5	-26	3	-41	-5	-22	-16	-18	-8.5	-33	-8.5	-15
120	0	-34.5	-8.5	-1	13.5	4	-10	4.5	-6.5	-39	11	-13.5	-17.5	4.5	24.5	0	-28	20.5	-1.5	-24	7	-3	0	-19	-28	-8	-18.5	-24	-6.5	-18
150	7	20.5	2.5	0	8.5	3	-14	13.5	1.5	-27	16	-2.5	5.5	3.5	12.5	-1	-21	25.5	-3.5	-16	14	2	1	-18	-3	0	1.5	15	13.5	-22
180	19	20.5	9.5	2	25.5	14	-15	16.5	17.5	-30	2	5.5	23.5	10.5	22.5	5	3	29.5	5.5	-10	13	11	7	-18	5	7	10.5	39	26.5	-14
