# Supplementary material for: Upper-gastrointestinal tract metabolite profile regulates glycaemic and satiety responses to meals with contrasting structure: a pilot study
Source: Nat Metab. 2025 Jun 20;7(7):1459–75. doi: 10.1038/s42255-025-01309-7 (PMC12286859; doi:10.1038/s42255-025-01309-7)
Supplement: Supplementary file 10 — Statistical Source Data. [file 42255_2025_1309_MOESM10_ESM.xlsx]

## Sheet: D_SN_maltotriose_before-after p
	Intact-S	Intact-C	Broken
PID03	0.7514	0.1477	0.423
PID09	0.1695	0.0465	1.182
PID08	0.718	0.106	0.9153
PID04	0.3473	0.068	0.8168
PID02	0.4256	0.1954	1.293
PID06	0.064	0.02213	0.274
PID05	0.1716	0.3675	0.021
PID10	0.2713	0.09671	0.124
PID01	0.3503	0.05613	0.5894

## Sheet: D_SN_sucr_before-after plots
	Intact-S	Intact-C	Broken
PID03	0.1643	0.1286	0.1542
PID09	0.01167	0.1055	0.2173
PID08	0.1895	0.02175	0.257
PID04	0.1157	0.04389	0.1693
PID02	0.09444	0.2307	0.2692
PID06	0.1493	0.05113	0.1096
PID05	0.0396	0.04625	0.0385
PID10	0.0735	0.1007	0.1059
PID01	0.1654	0.072	0.1987

## Sheet: G_SN_suc_Before-After_plots
	Intact-S	Intact-C	Broken
PID03	0.09964	0.0626	0.1574
PID09	0.09707	0.1242	0.2816
PID08	0.2272	0.01118	0.5177
PID04	0.2848	0.1937	0.2954
PID02	0.114	0.1102	0.1191
PID06	0.06336	0.0866	0.067
PID05	0.2138	0.1164	0.2702
PID10	0.3279	0.08629	0.1768
PID01	0.1714	0.1482	0.1622

## Sheet: GASTRIC_SN_sucrose_g.L
Time (min)	A_gastric_sucrose g/L	A_gastric_sucrose g/L	A_gastric_sucrose g/L	A_gastric_sucrose g/L	A_gastric_sucrose g/L	A_gastric_sucrose g/L	A_gastric_sucrose g/L	A_gastric_sucrose g/L	A_gastric_sucrose g/L	B_gastric_sucrose_g/L	B_gastric_sucrose_g/L	B_gastric_sucrose_g/L	B_gastric_sucrose_g/L	B_gastric_sucrose_g/L	B_gastric_sucrose_g/L	B_gastric_sucrose_g/L	B_gastric_sucrose_g/L	B_gastric_sucrose_g/L	C_gastric_sucrose_g/L	C_gastric_sucrose_g/L	C_gastric_sucrose_g/L	C_gastric_sucrose_g/L	C_gastric_sucrose_g/L	C_gastric_sucrose_g/L	C_gastric_sucrose_g/L	C_gastric_sucrose_g/L	C_gastric_sucrose_g/L
	PID03	PID09	PID08	PID04	PID02	PID06	PID05	PID10	PID01	PID03	PID09	PID08	PID04	PID02	PID06	PID05	PID10	PID01	PID03	PID09	PID08	PID04	PID02	PID06	PID05	PID10	PID01
-10		0.002	0.072	0.076		0.001	0.011	0.006	0.068		0.004					0.008	0.094	0.048						0.008		0.044	0.135
0		0.001		0.062	0.743	0.003	0	0.009	0.05		0.002				0.031		0.019	0.042						0.016		0.014	0.054
15	0.52	0.097	0.718	0.152		0.262	0.937	0.251	0.763		0.727	0.055	0.719	0.595	0.152	0.308	0.555	0.588	1.284	0.195	0.973	0.699	0.269	0.173	0.724	0.597	0.275
30	0.408	0.276	0.28	0.636	0.445	0.415	0.944	1.056	0.917	0.221	0.047	0.02	0.87	0.274	0.308	0.442	0.42	0.872	0.408	0.53	0.82	0.789	0.28	0.439	0.854	0.737	0.892
45	0.016	0.135	0.245	0.706	0.045	0.036	0.342	0.713	0.045	0.041	0.056		0.199	0.284	0.006		0.015	0.029	0.016	0.79	0.585	0.706	0.24	0.155	0.438	0.12	0.572
60	0.015	0.352	0.53	0.188	0.032	0.029	0.466	0.703	0.022	0.028	0.009	0.009	0.098	0.012	0.282	0.032	0.019	0.021	0.015	0.539	0.086	0.178	0.045	0.005	0.411	0.047	0.09
75	0.01	0.322	0.249	0.316	0.018	0.023	0.026	0.658	0.074	0.022	0.014	0.013		0.01	0.005	0.008	0.013	0.026	0.01	0.609	0.99	0.212	0.053	0.013	0.015	0.069	0.004
90	0.021	0.051	0.103	0.8	0.018	0.01	0.14	0.596	0.061	0.001	0.199	0.004	0.037	0.007	0.045	0.008	0.009	0.084	0.021	0.089	0.163	0.115	0.044	0.043	0.081	0.428	0.064
105	0.004	0.007	0.059	0.401	0.016	0.02	0.029	0.095	0.068		0.064	0.011	0.012	0.002	0.004	0.009	0.005	0.008	0.004	0.03	1.159	0.088	0.117	0.012	0.116	0.19	0.006
120	0.011	0.015	0.175	0.336	0.013	0.008	0.049	0.425	0.061		0.389	0.001	0.052				0.008	0.032	0.011	0.096	0.282	0.517	0.074	0.012	0.042	0.138	0.02
135	0.051	0.015	0.059	0.124	0.01	0.007	0.008	0.047	0.082		0.017	0.006	0.033	0.008			0.012	0.031	0.051	0.043	0.546	0.074		0.007	0.018	0.04	0.036
150	0.029	0.02	0.009	0.058	0.008	0.017	0.016	0.014	0.055		0.024	0.002	0.056	0.01	0.015		0.009	0.082	0.029	0.116	0.047	0.044	0.06	0.03		0.009	0.044
165		0.012		0.063	0.011	0.028	0.017	0.008	0.057		0.13	0.001	0.026	0.008	0.018		0.017	0.063	0.029	0.307		0.046		0.005		0.016	0.044
180	0.011	0.054		0.069	0.009	0.028	0.008	0.009	0.076		0.057	0.001	0.029	0.002			0.013		0.011	0.035	0.044	0.077	0.009	0.02	0.003	0.026	0.035

## Sheet: DUODENAL_SN_sucrose_g.L
Time (min)	A_duo_sucrose g/L	A_duo_sucrose g/L	A_duo_sucrose g/L	A_duo_sucrose g/L	A_duo_sucrose g/L	A_duo_sucrose g/L	A_duo_sucrose g/L	A_duo_sucrose g/L	A_duo_sucrose g/L	B_duo_sucrose_g/L	B_duo_sucrose_g/L	B_duo_sucrose_g/L	B_duo_sucrose_g/L	B_duo_sucrose_g/L	B_duo_sucrose_g/L	B_duo_sucrose_g/L	B_duo_sucrose_g/L	B_duo_sucrose_g/L	C_duo_sucrose_g/L	C_duo_sucrose_g/L	C_duo_sucrose_g/L	C_duo_sucrose_g/L	C_duo_sucrose_g/L	C_duo_sucrose_g/L	C_duo_sucrose_g/L	C_duo_sucrose_g/L	C_duo_sucrose_g/L
	PID03	PID09	PID08	PID04	PID02	PID06	PID05	PID10	PID01	PID03	PID09	PID08	PID04	PID02	PID06	PID05	PID10	PID01	PID03	PID09	PID08	PID04	PID02	PID06	PID05	PID10	PID01
-10				0.006		0.048		0.02							0.014			0.055					0.063
0								0.014	0.055			0.012			0.016	0.037						0.006				0.015
15	0.603		0.197	0.557	0.102			0.171	0.543	0.672	0.361	0.006		0.162			0.052	0.076					0.335	0.021		0.012	0.489
30	0.407	0.017	0.31	0.074		0.214	0.044	0.136		0.172		0.03	0.04	0.748	0.02		0.05	0.099	0.015					0.012			0.299
45	0.277	0.006	0.054	0.157			0.047		0.343	0.062	0.037		0.036	0.192	0.127			0.099	0.27	0.228	0.175		0.063	0.123	0.031	0.179	0.113
60		0.019	0.026		0.188		0.043			0.03			0.124	0.294	0.078	0.029	0.392	0.14	0.35		0.385	0.327		0.277		0.176	0.014
75	0.022	0.009	0.306	0.049	0.119	0.059	0.056	0.018	0.014	0.142				0.103	0.061		0.056	0.055	0.015	0.473		0.53	0.297	0.145		0.25	0.152
90	0.07			0.028	0.265				0.022				0.041		0.077				0.34	0.377	0.325		0.512		0.076		0.264
105				0.011	0.065			0.029		0.014			0.089			0.046	0.059		0.179	0.108		0.03				0.137
120	0.016		0.244		0.02			0.024		0.011		0.018	0.018	0.052	0.018	0.031		0.029	0.106	0.028		0.097			0.028	0.027	0.06
135	0.028	0.007			0.031				0.041			0.033	0.025		0.011	0.079	0.04	0.008	0.126	0.194		0.026	0.273	0.174	0.014	0.021
150	0.039	0.012		0.015			0.008		0.148	0.032			0.007	0.064			0.056		0.114	0.113			0.135		0.045	0.125
165	0.017			0.066	0.031				0.047	0.022	0.007		0.015		0.017				0.027					0.015	0.037
180				0.084	0.029	0.175		0.063			0.017							0.07			0.143	0.006				0.026

## Sheet: DUODENAL_SN_maltotriose_g.L
Time (min)	A_duo_maltotriose g/L	A_duo_maltotriose g/L	A_duo_maltotriose g/L	A_duo_maltotriose g/L	A_duo_maltotriose g/L	A_duo_maltotriose g/L	A_duo_maltotriose g/L	A_duo_maltotriose g/L	A_duo_maltotriose g/L	B_duo_maltotriose_g/L	B_duo_maltotriose_g/L	B_duo_maltotriose_g/L	B_duo_maltotriose_g/L	B_duo_maltotriose_g/L	B_duo_maltotriose_g/L	B_duo_maltotriose_g/L	B_duo_maltotriose_g/L	B_duo_maltotriose_g/L	C_duo_maltotriose_g/L	C_duo_maltotriose_g/L	C_duo_maltotriose_g/L	C_duo_maltotriose_g/L	C_duo_maltotriose_g/L	C_duo_maltotriose_g/L	C_duo_maltotriose_g/L	C_duo_maltotriose_g/L	C_duo_maltotriose_g/L
	PID03	PID09	PID08	PID04	PID02	PID06	PID05	PID10	PID01	PID03	PID09	PID08	PID04	PID02	PID06	PID05	PID10	PID01	PID03	PID09	PID08	PID04	PID02	PID06	PID05	PID10	PID01
-10				0.05		0.021		0.007							0.006			0.013					0.013
0								0.007	0.012			0.01			0.007	0.011						0.006				0.007
15	1.371		0.084	0.872	0.167			0.141	1.014	0.393	0.158	0.022		0.125			0.021	0.095					1.574	0.009		0.005	1.078
30	0.877	0.582	0.549	0.314		0.092	0.195	0.314		0.067		0.174	0.058	0.56	0.009		0.019	0.02	0.054					0.005			1.329
45	2.273	0.024	0.19	0.189			0.13		0.456	0.017	0.008		0.065	0.154	0.055			0.15	0.383	1.448	0.668		0.283	0.053	0.013	0.178	0.336
60		0.179	0.792		0.586		0.028			0.211			0.058	0.295	0.034	0.045	0.107	0.056	1.49		1.125	1.799		0.119		0.075	0.052
75	0.523	0.207	0.726	0.391	0.581	0.025	0.481	0.039	0.036	0.062				0.139	0.026		0.145	0.041	0.041	2.48		2.701	1.79	0.062		0.426	0.601
90	1.196			0.496	0.806				0.022				0.131		0.033				0.368	2.495	1.603		2.575		0.068		0.718
105				0.325	0.284			0.27		0.012			0.113			0.01	0.101		1.03	0.291		0.135				0.249
120	0.239		1.967		0.142			0.024		0.009		0.145	0.068	0.026	0.008	0.012		0.062	0.081	0.162		0.208			0.017	0.069	0.012
135	0.176	0.01			0.204				0.65			0.083	0.055		0.005	1.403	0.038	0.01	0.705	1.316		0.051	0.861	1.663	0.004	0.009
150	0.089	0.015		0.023			0.024		0.098	0.456			0.026	0.069			0.246		0.057	0.083			0.672		0.013	0.094
165	0.019			0.228	0.514				0.176	0.102	0.006		0.038		0.007				0.021					0.007	0.011
180				0.288	0.546	0.075		0.84			0.014							0.015			0.265	0.007				0.011
