# Supplementary material for: Upper-gastrointestinal tract metabolite profile regulates glycaemic and satiety responses to meals with contrasting structure: a pilot study
Source: Nat Metab. 2025 Jun 20;7(7):1459–75. doi: 10.1038/s42255-025-01309-7 (PMC12286859; doi:10.1038/s42255-025-01309-7)
Supplement: Supplementary file 11 — Statistical Source Data. [file 42255_2025_1309_MOESM11_ESM.xlsx]

## Sheet: Cai_ED_Fig.4
BldGlu	GIP	GLP1	PYY	DuoMal	DuoGlu	GasGlu	Diet
1.04	59.98	13.1	-6.59	NA	0.05	-3.95	Intact-S
0.8	15.67	5.37	0.89	0.049	0.02	-0.77	Intact-C
1.45	107.51	20.05	9.44	3.91754	2.09	1.04	Broken
0.05	64.66	2.64	5.23	1.7515	0.26	3.72	Intact-S
-0.4	-8.69	6.3	-3.16	1.7515	0.07	0.43	Intact-C
1.37	50.63	13.73	4.5	NA	2.22	1.81	Broken
0.28	52.67	-3.78	8.51	2.18204	3.99	0.68	Intact-S
0.32	17.57	8.8	-0.36	0.432648	NA	0.55	Intact-C
2.01	65.79	15.94	-16.42	0.148166	NA	2.93	Broken
0.32	39.49	2.21	5.78	0.554849	6.31	3.87	Intact-S
-0.07	2.02	2.4	10.21	0.182343	0	2.58	Intact-C
1.4	84.38	-0.43	-7.23	NA	0	5.58	Broken
0.24	17.83	8.11	18.3	0.872379	NA	5.64422	Intact-S
0.3	1.07	-1.34	4.69	NA	NA	1.27656	Intact-C
1.96	76.99	13.62	-1.61	NA	0.00911829	1.87837	Broken
0.04	19.4	13.43	10.08	1.14428	0.29	1.28	Intact-S
0.9	24.73	6.65	17.28	0.152559	1.76	1.48	Intact-C
2.08	63.07	15.15	6.93	0.056234	1.14	1.98	Broken
0.441696	30.0423	6.61	6.82645	NA	NA	11.51	Intact-S
0.956367	11.6677	0.9	1.95613	NA	NA	3.88	Intact-C
2.18927	72.3075	17.75	-1.89657	NA	1.31285	9.15	Broken
0.32	17.82	13.95	2.44	1.83439	3.07	0.94	Intact-S
0.4	-5.17	7.63	-7.16	0.471236	0.56	0	Intact-C
2.19	146.75	19.57	5	NA	1.05	6.08	Broken
0.05	30.16	3.83	52.72	1.32297	2.62	0.54	Intact-S
0.54	12.41	-3.03	-12.46	NA	2.82	0.37	Intact-C
1.12	19.22	7.13	-14.03	NA	2.5	1.4	Broken
0.67	26.87	4.88	5.97	1.28346	1.54142	2.13	Intact-S
-1.46	18.63	0.15	3.81	0.084489	0.0797287	0.68	Intact-C
0.96	55.72	31.46	2.6	-0.029729	4.40279	1.86	Broken
