# Supplementary material for: Upper-gastrointestinal tract metabolite profile regulates glycaemic and satiety responses to meals with contrasting structure: a pilot study
Source: Nat Metab. 2025 Jun 20;7(7):1459–75. doi: 10.1038/s42255-025-01309-7 (PMC12286859; doi:10.1038/s42255-025-01309-7)
Supplement: Supplementary file 12 — Statistical Source Data. [file 42255_2025_1309_MOESM12_ESM.xlsx]

## Sheet: Extended Fig.5AB
Diet	GIP_delta_T120_T0	PYY_delta_T120_T0	GLP1_delta_T120_T0	GasGlu_delta_T120_T0	DuoGlu_delta_T120_T0	GasMal_delta_T120_T0	DuoMal_delta_T120_T0	fullness_delta_T120_T0	hunger_delta_T120_T0	desire.to.eat_delta_T120_T0	appetite.for.a.meal_delta_T120_T0	Composite.Appetite_delta_T120_T0
Broken	39.3947	27.5897	11.94	-1.4	0.4	0.817	0.075755	3.4	-1.2	-1.6	-0.25	-1.6125
Intact-C	38.4109	7.76897	9.29	-1.3	0	-0.415	0.203668	3.75	0.1	-1.6	-1.2	-1.6125
Intact-S	50.4261	-6.27605	25.7	-4.1	-0.1	-0.453	NA	4.55	-3.9	-1.15	0.05	-2.3875
Broken	17.4785	1.33509	-0.69	1.4	-0.1	0.732	NA	0.9	-2.4	-4.2	-4.8	-0.575
Intact-C	-3.88729	-2.46426	10.38	-0.2	0	NA	0.102836	0.3	2.05	1.5	1.35	1.15
Intact-S	42.9425	13.039	12.28	0.2	0.7	-1.791	0.102836	0.15	0.45	0.9	-0.25	-0.2625
Broken	3.15516	-12.0851	12.73	0	0.5	4.954	1.03716	3.2	-1.85	-2.75	-1.1	-2.225
Intact-C	23.3114	14.3421	2.25	0	0.6	NA	0.076198	2.85	-2.08	-0.75	-1.9	-1.89375
Intact-S	71.3601	6.87304	13.64	0.4	0	0.259	0.849472	3.7	-1	-3.4	-2.1	-2.55
Broken	46.1329	4.42045	10.71	1	0	1.802	0.894329	0.1	0.4	-2.95	-2.2	-1.2125
Intact-C	35.3489	7.72391	3.31	0	0.5	0.07	0.526332	1.7	-0.1	-3.2	-1.8	-1.7
Intact-S	78.6503	7.22581	21.44	2.7	0.4	0.07	NA	1.75	-0.85	-1.75	-0.45	-1.2
Broken	20.3186	13.7129	10.93	0.1	0.9	0.227	0.077879	2.2	-0.8	-2.8	-1.35	-1.7875
Intact-C	0.535196	10.3692	2.07	0	-0.5	NA	-3.4e-05	-0.3	0	-0.2	0.25	0.0875
Intact-S	40.3956	1.41157	11.88	1.6	0.1	NA	NA	3.7	0.4	-0.3	0.05	-0.8875
Broken	27.3124	-0.389528	8.46	1	0.7	1.946	NA	1.25	-0.65	-0.55	-0.9	-0.8375
Intact-C	14.795	54.1916	8.58	0	1	NA	0.230335	1.6	-0.15	-1.25	-0.5	-0.875
Intact-S	0.97168	13.2543	15.22	0.7	0.1	0.311	NA	2.725	-1.05	-0.65	-0.95	-1.34375
Broken	24.2379	-8.70362	9.91	6.33	4.13933	NA	NA	2.15	-0.3	-3.35	-4.3	-2.525
Intact-C	24.5232	1.714	6.11	0.78	-0.825695	NA	NA	1.6	-1.35	-1.75	-2.2	-1.725
Intact-S	59.3629	-2.11228	1.06	4.56	-0.0386132	NA	NA	5.6	-3.45	-3.45	-4.75	-4.3125
Broken	40.2598	-14.1705	-0.85	2.9	0	3.067	NA	2.45	-0.8	-1.3	-2.6	-1.7875
Intact-C	8.08072	8.06204	46.62	0.8	2.5	0.464	1.02363	0.1	2.45	1.55	-0.4	0.875
Intact-S	60.3963	10.745	4.61	3.5	0.7	0.978	3.37811	1.7	1.35	-2.15	-1.9	-1.1
Broken	61.1963	-9.33376	-1.22	3.5	3	6.797	0.402498	-0.05	-1.9	0	-0.25	-0.525
Intact-C	8.02867	3.83838	-10.51	1.3	0	3.439	NA	2.45	-1.25	0.2	0.3	-0.8
Intact-S	33.1079	37.1695	18.86	0.7	0	0.2755	NA	1.45	-0.1	-0.8	-0.8	-1.0375
Broken	0.538473	7.45355	9.75	3.5	0.2	1.3885	0.260383	1.7	0.7	-2.3	-3.15	-1.6125
Intact-C	15.3713	34.0563	2.93	0.9	0	0.1805	0.207946	1.8	1.1	-1.5	-0.3	-0.625
Intact-S	79.9046	9.52595	10.95	3.7	0	1.517	0.709811	2.6	0	-3.95	-3.5	-2.5125

## Sheet: Extended Fig.5C
Diet	iGLP1	iPYY	iGIP	CASiAUC
Intact-S	2263	2032	2034	-1896
Intact-S	1509	3662	7542	-4331
Intact-S	1258	1426	10097	-4704
Intact-S	1784	1702	10222	-4265
Intact-S	2669	40.53	8198	-2831
Intact-S	2290	4573	5996	-1450
Intact-S	1909	2274	11374	-3748
Intact-S	2265	2221	5950	-3371
Intact-S	3044	115.1	12788	-4799
Intact-S	1794	827.1	6097	-5575
Intact-C	857.5	219.4	4578	-2177
Intact-C	1606	965.3	775.7	-3191
Intact-C	307	127.2	6942	-3861
Intact-C	1029	640.2	3017	-2398
Intact-C	4657	95.94	539.7	-1196
Intact-C	445.9	253.6	2131	-797.6
Intact-C	573.8	1649	4640	-2585
Intact-C	209.9	1857	127.4	-1668
Intact-C	1460	1724	4863	-3573
Intact-C	32.96	86.48	3436	-2904
Broken	1708	552.7	5564	-1745
Broken	487.5	187.2	6985	-4403
Broken	1714	136.1	3189	-3300
Broken	1582	1153	2359	-3122
Broken	1383	172.5	9715	-2521
Broken	598.8		8160	-1466
Broken	89.24	165.8	10115	-2549
Broken	2242	33.49	6055	-2720
Broken	1728	87.45	9361	-3865
Broken	1237	55.51	6180	-5003
