# Supplementary material for: Upper-gastrointestinal tract metabolite profile regulates glycaemic and satiety responses to meals with contrasting structure: a pilot study
Source: Nat Metab. 2025 Jun 20;7(7):1459–75. doi: 10.1038/s42255-025-01309-7 (PMC12286859; doi:10.1038/s42255-025-01309-7)
Supplement: Supplementary file 13 — Statistical Source Data. [file 42255_2025_1309_MOESM13_ESM.xlsx]

## Sheet: Extended Data Fig.7A
Diet	Maltose.duo_delta_0_30	Glucose.ser_delta_0_30
Broken	4.6881	1.676
Broken	3.35189	1.47
Broken	0.304182	4.273
Broken	0.412981	2.067
Broken	4.23297	3.299
Broken	4.51651	6.237
Broken	4.15355	1.224
Intact-C	1.15852	0.862
Intact-C	1.89482	0.144
Intact-C	0.479988	1.581
Intact-C	0.222881	0.01
Intact-C	0.146125	1.362
Intact-C	0.87837	0.043
Intact-C	0.164371	-0.194
Intact-C	0.139344	-0.058
Intact-S	1.19743	1.169
Intact-S	0.210052	-0.047
Intact-S	1.90523	-0.057
Intact-S	3.37324	1.691
Intact-S	0.268948	0.291
Intact-S	1.35248	0.55

## Sheet: Extended Data Fig.7B
Diet	Valine.duo_delta_120_30	Alanine.duo_delta_120_30	Acetate.duo_delta_120_30	Glutamine.duo_delta_120_30	Methionine.duo_delta_120_30	Asparagine.duo_delta_120_30	Tyrosine.duo_delta_120_30	Phenylalanine.duo_delta_120_30	beta.Glucose.duo_delta_120_30	beta.Maltose.duo_delta_120_30	Histidine.duo_delta_120_30	Formate.duo_delta_120_30	Alanine.ser_delta_120_30	Asparagine.ser_delta_120_30	Glutamine.ser_delta_120_30	Histidine.ser_delta_120_30	Methionine.ser_delta_120_30	Phenylalanine.ser_delta_120_30	Tyrosine.ser_delta_120_30	Valine.ser_delta_120_30	Acetic.acid.ser_delta_120_30	Formic.acid.ser_delta_120_30	Glucose.ser_delta_120_30
Broken	0.0512538	0.0586653	0.00120759	0.0329465	0.00525185	0.0150167	0.0187894	0.0149428	-0.590469	-4.66794	0.0156072	-0.00569347	-0.09	0.031	-0.088	0	-0.017	-0.02	-0.011	-0.022	0.049	0.002	-2.209
Intact-C	0.0090157	0.0121436	-0.0509311	0.00880555	-0.00305111	-0.00535653	-0.0475372	-0.0909932	-0.859224	-1.04134	-0.00831917	-0.0077607	-0.131	-0.023	-0.027	-0.006	-0.019	-0.016	-0.013	-0.048	0.045	0	-1.431
Broken	-0.0185647	-0.0101021	-0.0136799	-0.000636545	-0.0118621	-0.00619346	-0.0201025	-0.0306228	-0.63208	-3.17686	-0.0103198	-0.00664469	0.05	-0.073	-0.11	-0.009	-0.008	-0.019	-0.002	-0.031	-0.037	-0.009	-1.918
Intact-C	-0.0238222	-0.00301207	-0.0237028	0.0109848	-0.015062	-0.0211758	-0.0425051	-0.0826923	-0.928645	-1.86098	-0.0013738	-0.00570909	-0.203	0	-0.265	-0.032	-0.03	-0.009	-0.009	-0.054	0.023	-0.001	-1.392
Broken	0.0597401	0.0362019	0.0102995	0.0217624	0.0155219	0.0116846	0.0614781	0.0900541	0.447643	0.823444	0.0235513	0.00223638	0.047	0	-0.012	-0.001	-0.013	-0.013	-0.015	-0.039	-0.019	-0.004	-3.497
Intact-C	0.122468	0.0658818	0.0331844	0.0301618	0.00948832	0.0217868	0.0756115	0.0766098	0.0582021	-0.130218	0.044581	-7.3966e-05	0	0	0.025	0.031	0.004	0.001	-0.01	-0.048	-0.001	-0.002	-0.853
Intact-S	0.0144158	0.0343352	-0.00273574	0.0259762	0.0043295	-0.00193906	0.011087	-0.0315182	-0.981606	-0.349997	0.0183952	-0.00364207	-0.01	0.063	0.005	0.001	-0.004	-0.009	-0.014	-0.003	-0.024	-0.011	-0.794
Intact-C	0.04808	0.0588206	0.041071	0.0227933	0.00898548	0.0166495	0.0944726	0.111422	0.124628	0.287361	0.0468882	0.0163323	0.015	0.091	-0.046	0.005	-0.006	0.01	0.001	-0.053	0.02	0.001	-0.167
Intact-S	0.0663534	0.0529592	0.0112095	0.0294763	0.0144083	0.0159641	0.0425571	0.0530991	0.0863363	-0.0733715	0.0284	0.0131438	-0.016	0.004	0.026	-0.002	-0.001	-0.013	-0.001	0.028	0.013	-0.006	-0.496
Intact-C	0.0342538	0.0418274	0.00111671	0.0170822	0.00789929	0.0123416	0.0203613	0.02963	0.0197079	-0.0937025	0.0208565	-0.00570289	0.019	-0.062	0.093	0.004	-0.013	-0.003	0.004	-0.041	0.006	-0.004	-1.219
Broken	0.118786	0.139229	0.0416135	0.0710964	0.0392946	0.0408548	0.131796	0.191492	0.515033	0.839728	0.0553841	0.0125262	0.016	0	0.048	0.029	-0.001	-0.012	-0.006	0.004	-0.058	0.005	-2.082
Intact-C	0.334974	0.341986	0.215901	0.178536	0.0836465	0.10587	0.283593	0.368692	0.140946	0.256228	0.177652	0.159266	0.023	0	-0.02	0.008	-0.004	0.001	-0.009	-0.019	-0.046	0.019	0.002
Intact-S	-0.00198174	0.0235636	-0.0497547	-1.00948e-05	0.00519319	0.00930694	0.0464004	0.0585564	0.481975	3.34141	0.0194692	-0.0257874	-0.036	0	-0.104	-0.012	-0.025	0	-0.005	0.034	-0.043	0	-0.771
Broken	0.0051541	0.0106015	-0.00318546	-1.74816e-06	0.00510878	0.0100823	0.0204092	0.0183229	-1.56592	-0.913067	0.00832528	-0.0936217	-0.013	0	-0.098	-0.023	-0.01	-0.003	-0.008	-0.031	-0.047	-0.012	-1.046
Intact-S	0.196667	0.18549	0.00260825	0.0890456	0.0415297	0.0317125	0.185834	0.226191	6.44356	2.65381	0.100584	0.0149716	-0.027	-0.006	-0.048	0.002	0.004	-0.007	-0.001	-0.032	-0.031	-0.005	-0.562
Broken	-0.103568	-0.126439	-0.0666726	-0.0620176	-0.0339505	-0.0460587	-0.0838784	-0.111005	-1.15126	-3.77097	-0.0471586	-0.0323703	0.042	0	0.016	-0.005	-0.011	-0.02	-0.006	-0.005	0.027	0.006	-0.908
Intact-C	0.00605161	-0.000980997	0.0121205	-0.00153639	-0.000366057	0.00148866	0.000138218	-0.00205474	-0.090396	-0.112829	-0.0017207	-0.0509061	-0.077	0	-0.023	-0.007	0.004	0.002	-0.002	0.014	0.004	-0.011	0.041
Intact-S	-0.020028	-0.0372854	0.681424	-0.0309134	-0.0194994	-0.00893954	-0.0752676	-0.06831	-1.41109	-1.34308	-0.0217244	0.0227905	-0.049	-0.006	-0.188	-0.021	-0.01	0.009	-0.013	-0.044	-0.001	0.017	-0.575
