# Supplementary material for: Upper-gastrointestinal tract metabolite profile regulates glycaemic and satiety responses to meals with contrasting structure: a pilot study
Source: Nat Metab. 2025 Jun 20;7(7):1459–75. doi: 10.1038/s42255-025-01309-7 (PMC12286859; doi:10.1038/s42255-025-01309-7)
Supplement: Supplementary file 14 — Statistical Source Data. [file 42255_2025_1309_MOESM14_ESM.xlsx]

## Sheet: Extended Data Fig.8A
Timepoint	Intact-S	Intact-S	Intact-S	Intact-S	Intact-S	Intact-S	Intact-S	Intact-S	Intact-S	Intact-S	Intact-C	Intact-C	Intact-C	Intact-C	Intact-C	Intact-C	Intact-C	Intact-C	Intact-C	Intact-C	Broken	Broken	Broken	Broken	Broken	Broken	Broken	Broken	Broken	Broken
	PID05	PID10	PID08	PID04	PID06	PID02	PID03	PID01	PID09	PID07	PID05	PID10	PID08	PID04	PID06	PID02	PID03	PID01	PID09	PID07	PID05	PID10	PID08	PID04	PID06	PID02	PID03	PID01	PID09	PID07
0	1.223	1.603	2.07	3.106	1.618	2.325	2.234	2.157	2.425	2.756	1.9	2.224	2.533	3.161	1.99	2.557	2.35	2.221	2.104	2.729	1.622	1.494	2.143	3.028	1.459	2.456	2.293	2.258	2.009	2.735
30	1.266	1.362	1.852	3.187	1.418	2.342	2.556	2.146	2.431	2.436	1.221	1.72	2.062	3.146	2.032	2.445	2.374	2.059	2.078	2.833	0.57	2.053	1.478	3.111	1.301	2.517	2.297	2.096	1.988	2.607
60	1.042	1.985	1.834	3.217	1.789	2.353	2.547	2.105	2.339	2.668	1.518	1.983	1.926	3.151	1.854	2.301	2.444	2.113	2.075	2.674	1.563	2.126	1.742	3.176	1.195	2.415	2.464	2.162	2.084	2.693
120	1.387	2.313	2.048	3.246	1.403	2.32	2.409	2.177	2.378	2.534	1.524	2.409	1.875	3.188	2.241	2.179	2.764	2.287	1.978	2.492	1.885	2.39	1.995	3.154	1.915	2.492	2.706	2.472	2.086	2.64
180	1.4	2.131	2.184	3.186	1.113	2.478	2.384	2.241	2.411	2.595	1.557	2.141	1.752	3.266	2.293	2.596	2.625	2.247	2.141	2.573	1.765	2.355	1.963	3.374	2.099	2.599	2.752	2.479	2.093	2.684

## Sheet: Extended Data Fig.8B
Diet	Timepoint	FGF19	totalBA
Intact-S	0	143.512	0.14885
Intact-S	180	174.13	0.20321
Intact-C	30	114.565	1.4736
Intact-C	60	129.79	0.7903
Intact-C	120	193.783	0.4625
Broken	30	124.689	0.09091
Broken	60	145.24	0.19061
Broken	120	296.574	0.02311
Broken	180	301.422	0.5249
Intact-S	60	225.647	1.4869
Intact-S	120	208.94	0.51932
Intact-S	180	300.351	2.393
Intact-C	30	278.913	0.9665
Intact-C	60	200	0.33929
Intact-C	120	151.061	0.16875
Broken	0	285.753	0.08489
Broken	30	328.943	0.29353
Broken	60	260.194	0.10427
Broken	120	310.709	0.03676
Intact-S	30	359.776	0.70793
Intact-S	60	352.742	0.78359
Intact-S	120	256.449	0.32959
Intact-S	180	242.38	0.21898
Intact-C	30	236.791	0.44727
Intact-C	60	278.289	0.48684
Intact-C	120	580.312	1.2522
Intact-C	180	421.291	0.069863
Broken	30	198.292	0.05241
Broken	60	290.776	0.22116
Broken	120	507.856	0.5887
Broken	180	564.477	1.5572
Intact-S	0	1277.58	2.2842
Intact-S	30	1537.97	0.3135
Intact-S	60	1647.08	0.39991
Intact-S	120	1760.16	0.9684
Intact-S	180	1535.79	0.7045
Intact-C	30	1398.27	0.6701
Intact-C	60	1415.64	0.43263
Intact-C	120	1540.14	2.7233
Intact-C	180	1844.24	2.261
Broken	60	1501.41	0.704
Broken	120	1425.72	0.25264
Broken	180	2367.36	0.25047
Intact-S	60	11.0104	0.621708
Intact-S	120	24.3991	0.09627
Intact-S	180	25.1	0.16647
Intact-C	0	79.4114	0.045643
Intact-C	60	32.9609	0.25643
Intact-C	120	33.4088	0.84011
Broken	60	36.5381	0.71891
Broken	120	76.7674	0.042718
Broken	180	58.2562	0.39256
Intact-S	0	41.5212	0.22609
Intact-S	30	26.1806	0.3897
Intact-S	180	12.9703	0.0974
Intact-C	0	97.7813	0.4031
Intact-C	30	107.613	0.032158
Intact-C	60	71.4837	0.5174
Intact-C	120	174.117	0.10976
Intact-C	180	196.465	0.3795
Broken	0	28.7657	0.17126
Broken	60	15.6626	0.4611
Broken	120	82.1878	0.2091
Broken	180	125.632	0.01927
Intact-S	0	569.812	1.8019
Intact-S	120	341.954	0.7313
Intact-S	180	393.557	1.144
Intact-C	0	535.668	0.11786
Intact-C	120	310.104	0.2863
Intact-C	180	373.765	2.1854
Broken	0	542.879	0.6128
Broken	30	404.723	0.3776
Broken	120	436.131	0.6429
Broken	180	483.459	1.2997
Intact-S	30	71.1981	0.331
Intact-S	60	68.1817	0.06641
Intact-S	120	111.708	0.9914
Intact-C	0	341.484	0.11447
Intact-C	30	115.236	0.16168
Intact-C	120	75.0049	0.7571
Broken	30	30.0871	0.1479
Broken	60	55.1664	0.4684
Broken	180	91.7617	0.6675
Intact-S	30	269.705	0.13057
Intact-S	60	218.321	0.2704
Intact-S	120	238.651	0.9294
Intact-C	30	119.59	0.7709
Intact-C	180	138.347	0.01227
Broken	0	102.095	0.012878
Broken	30	97.2469	0.3754
Broken	60	121.27	0.3952
Broken	120	121.943	0.14275
Broken	180	123.968	1.3208
Intact-S	0	40.1033	0.26012
Intact-S	30	23.0362	1.5507
Intact-S	60	96.6214	0.9184
Intact-S	120	205.61	0.4963
Intact-S	180	135.321	0.9389
Intact-C	30	52.5157	0.20737
Intact-C	60	96.1794	0.28918
Intact-C	120	256.733	0.22937
Broken	0	31.1669	1.2128
Broken	30	113.015	1.3638
Broken	60	133.529	0.6488
Broken	120	245.702	0.10983
Broken	180	226.235	1.2353

## Sheet: Extended Data Fig.8C
Diet	Timepoint	BldGlu	FGF19
Broken	120	5.31	296.574
Broken	180	5.25	301.422
Broken	60	5.5	145.24
Intact-C	120	5.69	193.783
Intact-C	180	4.43	176.466
Intact-C	60	5.33	129.79
Intact-S	120	5.62	150.439
Intact-S	180	5.93	174.13
Intact-S	60	6.5	127.236
Broken	120	4.86	310.709
Broken	180	4.51	397.072
Broken	60	6.09	260.194
Intact-C	120	4.35	151.061
Intact-C	180	4.44	394.378
Intact-C	60	4.06	200
Intact-S	120	4.2	208.94
Intact-S	180	4.91	300.351
Intact-S	60	4.02	225.647
Broken	120	5.49	507.856
Broken	180	5.11	564.477
Broken	60	7.04	290.776
Intact-C	120	5.6	580.312
Intact-C	180	5.84	421.291
Intact-C	60	5.41	278.289
Intact-S	120	5.58	256.449
Intact-S	180	4.47	242.38
Intact-S	60	7.11	352.742
Broken	120	4.96	1425.72
Broken	180	5.21	2367.36
Broken	60	6.16	1501.41
Intact-C	120	4.84	1540.14
Intact-C	180	4.92	1844.24
Intact-C	60	4.75	1415.64
Intact-S	120	4.9	1760.16
Intact-S	180	4.76	1535.79
Intact-S	60	5.35	1647.08
Broken	120	5.33	76.7674
Broken	180	5.08	58.2562
Broken	60	5.05	36.5381
Intact-C	120	4.31	33.4088
Intact-C	180	5.13	36.0917
Intact-C	60	4.75	32.9609
Intact-S	120	5.08	24.3991
Intact-S	180	4.57	25.1
Intact-S	60	5.71	11.0104
Broken	120	5.32	82.1878
Broken	180	4.9	125.632
Broken	60	5.11	15.6626
Intact-C	120	5.06	174.117
Intact-C	180	4.61	196.465
Intact-C	60	5.63	71.4837
Intact-S	120	4.99	25.3157
Intact-S	180	5.06	12.9703
Intact-S	60	4.63	61.562
Broken	120	4.26716	436.131
Broken	180	4.37471	483.459
Broken	60	4.49761	493.244
Intact-C	120	4.57443	310.104
Intact-C	180	4.64356	373.765
Intact-C	60	4.29021	472.089
Intact-S	120	4.55907	341.954
Intact-S	180	5.48087	393.557
Intact-S	60	4.42848	465.336
Broken	120	5.77	98.8321
Broken	180	5.05	91.7617
Broken	60	7.22	55.1664
Intact-C	120	5.76	75.0049
Intact-C	180	4.91	56.4909
Intact-C	60	6.07	84.2607
Intact-S	120	6.57	111.708
Intact-S	180	5.98	152.704
Intact-S	60	6.16	68.1817
Broken	120	5.61	121.943
Broken	180	6.09	123.968
Broken	60	6.71	121.27
Intact-C	120	5.11	95
Intact-C	180	4.89	138.347
Intact-C	60	4.76	118.919
Intact-S	120	4.86	238.651
Intact-S	180	4.51	257.392
Intact-S	60	4.57	218.321
Broken	120	5.37	245.702
Broken	180	5.8	226.235
Broken	60	5.91	133.529
Intact-C	120	5.58	256.733
Intact-C	180	5.68	138.461
Intact-C	60	6.4	96.1794
Intact-S	120	5.76	205.61
Intact-S	180	5.24	135.321
Intact-S	60	5.9	96.6214
